# Supplementary material for: Cardiac Fibroblasts regulate myocardium and coronary vasculature development via the collagen signaling pathway
Source: bioRxiv. 2025 Mar 20:2024.09.11.612512. Originally published 2024 Sep 12. Preprint. [Version 2] doi: 10.1101/2024.09.11.612512 (PMC11418987; doi:10.1101/2024.09.11.612512)
Supplement: Supplement 7 — Supplementary Table 7: The list of genes that differentially expressed in control and ablated Ven_CMs at e16.5 stage. [file media-7.csv]

	p_val	avg_log2FC	pct.1	pct.2	p_val_adj
AC149090.1	1.46E-43	-2.438685274	0.078	0.305	4.71E-39
Spon1	2.39E-30	-1.221922579	0.386	0.62	7.71E-26
Meg3	2.74E-27	-1.822701646	0.151	0.356	8.86E-23
Gria1	1.24E-26	-1.428717774	0.16	0.364	4.00E-22
Kctd16	3.03E-24	-1.466596596	0.164	0.364	9.79E-20
Adgrl3	2.97E-23	-1.040443718	0.148	0.344	9.58E-19
Mb	6.45E-23	0.808083227	0.869	0.817	2.08E-18
Kcnd2	1.43E-21	0.901679982	0.673	0.433	4.62E-17
Ckmt2	3.30E-21	1.315301909	0.509	0.299	1.06E-16
Masp1	5.83E-20	-1.455883681	0.113	0.274	1.88E-15
Rian	6.12E-20	-1.577871525	0.08	0.224	1.97E-15
Casq1	8.93E-20	-1.459756632	0.174	0.348	2.88E-15
Cnn1	1.01E-19	-1.331044304	0.323	0.492	3.25E-15
Grb10	8.22E-18	-0.309913938	0.987	0.984	2.65E-13
Pam	1.18E-17	-0.491011087	0.969	0.982	3.81E-13
Adamts19	3.93E-17	0.759957594	0.554	0.325	1.27E-12
Myl4	1.28E-16	-0.567865732	0.95	0.97	4.14E-12
Vcan	1.43E-16	-0.791660309	0.566	0.715	4.61E-12
Gm12295	4.92E-16	-0.944621709	0.456	0.614	1.59E-11
Ntn1	1.29E-15	0.765923954	0.554	0.352	4.18E-11
Scube2	1.74E-15	-1.214161633	0.153	0.303	5.62E-11
Pde7b	3.19E-15	-1.517648876	0.117	0.252	1.03E-10
Oxct1	6.81E-15	0.427586353	0.871	0.795	2.20E-10
Nes	1.06E-14	-1.964176098	0.04	0.132	3.43E-10
Meis2	1.66E-14	-0.571680475	0.757	0.825	5.37E-10
Myocd	4.15E-14	-0.462922039	0.919	0.947	1.34E-09
Fstl1	1.84E-13	-0.50771817	0.708	0.799	5.94E-09
Plppr5	2.82E-13	-1.640154344	0.053	0.15	9.11E-09
Ryr2	4.56E-13	-0.35536943	0.995	0.988	1.47E-08
Acsl1	5.05E-13	0.778491244	0.571	0.415	1.63E-08
Ndufaf4	5.41E-13	0.615305209	0.607	0.467	1.75E-08
Cdh6	6.55E-13	-3.008638412	0.018	0.081	2.12E-08
Adk	7.66E-13	-0.417588677	0.883	0.915	2.47E-08
Ckm	1.27E-12	0.36880159	0.982	0.978	4.11E-08
Tnni3	1.27E-12	0.360570126	0.993	0.99	4.11E-08
Cdk14	1.62E-12	-0.628253372	0.668	0.75	5.23E-08
Gm16083	1.84E-12	-1.990272255	0.017	0.079	5.95E-08
Tshz2	4.91E-12	-1.243025563	0.103	0.219	1.59E-07
Gria3	5.29E-12	-1.363301985	0.121	0.24	1.71E-07
Aco2	6.43E-12	0.276044806	0.958	0.927	2.08E-07
Rab4a	9.45E-12	-1.574622025	0.03	0.102	3.05E-07
Tbx18	9.78E-12	1.084045976	0.28	0.13	3.16E-07
Dnajb1	1.14E-11	1.239549027	0.329	0.179	3.68E-07
Abca1	1.28E-11	-1.27665653	0.098	0.209	4.13E-07
Erbb4	1.38E-11	-0.418177676	0.973	0.974	4.46E-07
Etfa	1.59E-11	0.382123046	0.877	0.811	5.12E-07
Gm47283	2.01E-11	-0.783865083	0.431	0.555	6.48E-07
Fabp3	4.98E-11	0.38872837	0.978	0.943	1.61E-06
Ldhb	7.26E-11	0.302496172	0.942	0.919	2.34E-06
Atp5a1	8.48E-11	0.23314799	0.994	0.98	2.74E-06
Itgb1	8.78E-11	-0.334249852	0.914	0.919	2.83E-06
Ndufa8	9.88E-11	0.437396351	0.824	0.776	3.19E-06
Celf2	9.96E-11	-0.359256863	0.946	0.967	3.22E-06
Thsd7a	1.09E-10	-0.625298592	0.27	0.415	3.52E-06
Tagln	1.19E-10	-1.523788172	0.198	0.319	3.85E-06
Robo1	1.29E-10	-0.844453216	0.243	0.372	4.16E-06
Slco3a1	1.51E-10	-1.41506868	0.104	0.209	4.86E-06
Ryr3	2.45E-10	-1.113254869	0.116	0.224	7.92E-06
Mdh1	2.64E-10	0.334191233	0.957	0.951	8.53E-06
Tmem108	2.65E-10	-0.757259827	0.272	0.406	8.56E-06
Atp5g1	2.88E-10	0.401962994	0.972	0.978	9.31E-06
Nav3	3.42E-10	0.918901945	0.439	0.283	1.10E-05
Prrx2	4.44E-10	-1.214942592	0.096	0.195	1.43E-05
Rrad	4.47E-10	0.604027825	0.669	0.571	1.44E-05
Fbxl7	4.48E-10	-1.342437787	0.095	0.195	1.45E-05
Mir100hg	4.67E-10	-0.618027608	0.344	0.476	1.51E-05
Slc25a4	5.00E-10	0.255234247	0.998	0.998	1.61E-05
Mpc2	5.21E-10	0.468723993	0.771	0.717	1.68E-05
Hspd1	5.96E-10	0.267759136	0.956	0.915	1.93E-05
Axl	6.39E-10	-1.824568326	0.016	0.067	2.06E-05
Kctd8	8.91E-10	-1.418662532	0.118	0.219	2.88E-05
Dlg2	1.07E-09	-1.619107033	0.079	0.169	3.45E-05
Ssbp2	1.25E-09	-0.50040451	0.651	0.728	4.03E-05
Cacna1c	1.27E-09	-0.277513588	0.997	0.99	4.11E-05
Plcb4	1.34E-09	-0.473647998	0.68	0.76	4.32E-05
Cyc1	1.49E-09	0.283102185	0.943	0.915	4.82E-05
Itga9	2.23E-09	-0.936269318	0.241	0.364	7.18E-05
Abcg2	2.48E-09	-0.737539631	0.294	0.411	8.02E-05
Xirp2	2.60E-09	-1.660973842	0.036	0.1	8.40E-05
C430049B03Rik	2.76E-09	-0.391279543	0.847	0.9	8.90E-05
Ciao2b	3.64E-09	0.510042398	0.649	0.539	0.000117409
Hspe1	3.94E-09	0.379790802	0.856	0.811	0.000127236
Tgm2	4.28E-09	-0.682330937	0.472	0.577	0.000138055
Ldlrad4	4.54E-09	-0.658088342	0.375	0.502	0.000146432
Mfn1	4.97E-09	0.501917131	0.583	0.437	0.000160374
Cox5a	5.01E-09	0.329777237	0.98	0.978	0.000161647
Cycs	5.03E-09	0.406098484	0.928	0.907	0.000162458
Lpgat1	5.08E-09	0.584501676	0.592	0.451	0.000164129
Mical2	5.35E-09	-0.338141513	0.854	0.902	0.000172658
Ndufb8	5.40E-09	0.325755578	0.911	0.894	0.000174326
Ndufb10	5.93E-09	0.393868891	0.839	0.803	0.00019134
Cox4i1	6.14E-09	0.272140765	0.994	0.99	0.000198141
Chchd10	6.77E-09	0.295266341	0.954	0.923	0.000218527
Pip4k2a	6.96E-09	-1.03136226	0.229	0.341	0.000224864
Rora	7.12E-09	-0.524698098	0.52	0.644	0.00022982
3-Mar	7.46E-09	-0.587512	0.334	0.463	0.000240915
Cald1	9.50E-09	-0.414345598	0.706	0.76	0.000306578
Tpi1	9.80E-09	0.319160425	0.91	0.848	0.000316275
Mdh2	1.05E-08	0.27548563	0.956	0.927	0.000337899
Uqcrfs1	1.22E-08	0.344862476	0.86	0.823	0.000394906
Cd55	1.29E-08	-2.003103854	0.017	0.063	0.000417549
Idh3a	1.34E-08	0.389638255	0.746	0.673	0.000431537
Hspa1a	1.36E-08	0.96808164	0.323	0.197	0.000439591
Mylk3	1.42E-08	-0.369978434	0.768	0.805	0.000459246
Gm30382	1.51E-08	0.440842709	0.535	0.372	0.000488476
Gpx3	1.69E-08	-1.143229279	0.244	0.352	0.000546872
Grb14	1.84E-08	0.361219087	0.82	0.732	0.000593141
Cox7a1	2.08E-08	0.507508098	0.677	0.612	0.000671537
Immt	2.24E-08	0.291765356	0.903	0.831	0.00072193
Plxdc2	2.39E-08	-0.988462645	0.097	0.185	0.000771819
Tox3	2.87E-08	-0.435782235	0.672	0.752	0.000926523
Sod2	3.16E-08	0.285813437	0.887	0.835	0.001019383
Bach2	4.25E-08	-0.671889229	0.459	0.559	0.001371509
Atp5c1	4.86E-08	0.283585459	0.936	0.911	0.00156804
Sfrp1	5.29E-08	-0.550479315	0.576	0.64	0.001708038
Plce1	5.59E-08	0.517740705	0.632	0.508	0.001803554
Tcea3	5.61E-08	0.422546433	0.583	0.461	0.001812414
Pdlim3	5.90E-08	-0.672840696	0.311	0.423	0.001904942
Pdlim7	6.38E-08	-0.736292692	0.398	0.494	0.002059752
Gpc3	7.25E-08	-0.421884729	0.837	0.868	0.002339577
Krt18	7.92E-08	-1.41154599	0.025	0.075	0.002556186
Clu	8.17E-08	-1.504735924	0.219	0.313	0.002636694
Pdzrn3	8.35E-08	-0.400361716	0.829	0.874	0.002696147
Slc25a5	8.72E-08	0.325976121	0.874	0.839	0.002816035
Ptpro	8.85E-08	-2.06051649	0.015	0.055	0.002857719
Mcrip2	9.79E-08	0.571934277	0.541	0.423	0.003161279
Kcnk3	1.16E-07	1.157679091	0.175	0.079	0.003752297
Acadm	1.19E-07	0.270842517	0.883	0.846	0.003836939
Cox8b	1.49E-07	0.456603181	0.678	0.61	0.004802071
Cox6a1	1.61E-07	0.308884992	0.892	0.862	0.005197018
Prnp	1.77E-07	-0.620415736	0.363	0.459	0.005719442
Cox4i2	1.96E-07	-2.340093401	0.008	0.039	0.006330578
Mybpc1	2.06E-07	-1.814112221	0.016	0.057	0.0066477
Atp5d	2.08E-07	0.275193297	0.951	0.933	0.006726587
Cachd1	2.22E-07	-0.56563712	0.424	0.537	0.007183218
Unc13b	2.33E-07	-0.443839374	0.485	0.6	0.007523626
Atp5f1	2.36E-07	0.278182519	0.932	0.909	0.007611369
Acaa2	2.37E-07	0.296287136	0.82	0.76	0.007660481
Runx1t1	2.50E-07	-0.59217148	0.423	0.518	0.008063629
Dld	2.57E-07	0.357214088	0.733	0.646	0.008310712
Suclg1	2.66E-07	0.297116311	0.829	0.766	0.008577493
Prtg	2.72E-07	-1.717179383	0.046	0.106	0.008791531
Kcnq5	2.74E-07	0.334939984	0.773	0.663	0.008848817
Atp5l	2.82E-07	0.32182229	0.932	0.915	0.009104686
Sdhb	3.33E-07	0.316720513	0.839	0.781	0.01074906
Rbms3	3.34E-07	-0.346226075	0.77	0.833	0.010768386
Idh3b	3.74E-07	0.350495295	0.747	0.683	0.012082705
Ndufs6	4.01E-07	0.310265826	0.853	0.821	0.012936471
Ndufv2	4.17E-07	0.370488883	0.793	0.742	0.013456307
Dbi	4.30E-07	0.343645164	0.885	0.888	0.013896326
Cxcl12	4.46E-07	-0.767873357	0.282	0.38	0.014401528
Maml3	4.57E-07	-0.487276611	0.473	0.573	0.014766347
Ndufab1	4.74E-07	0.283135924	0.931	0.921	0.015289896
Vdac2	4.74E-07	0.269094138	0.889	0.848	0.015317402
Sh2d4a	4.75E-07	-0.924624952	0.19	0.281	0.015327142
Gtsf1	5.06E-07	1.251132478	0.196	0.102	0.016352018
Sdhd	5.13E-07	0.317332488	0.767	0.709	0.016548063
Hspa9	5.21E-07	0.237564947	0.879	0.846	0.016832334
Defb42	5.48E-07	-2.820624866	0.004	0.03	0.01769488
Ndufa10	5.55E-07	0.300108562	0.799	0.732	0.017918683
Oaz1	5.56E-07	0.220533817	0.971	0.939	0.017964343
Hadha	5.91E-07	0.261801272	0.885	0.841	0.019064556
Acat1	5.92E-07	0.287781057	0.814	0.774	0.019097342
Agrn	6.20E-07	-0.77645875	0.175	0.274	0.020024007
Pbx1	6.32E-07	-0.256027329	0.946	0.955	0.020409684
Arhgap31	6.55E-07	-0.488910937	0.802	0.841	0.021135009
Aplp2	6.84E-07	-0.377996278	0.714	0.766	0.022086577
Actg1	6.84E-07	0.388946852	0.814	0.73	0.0220943
Hspa1b	6.87E-07	0.839668584	0.233	0.13	0.022165086
Mrpl35	7.03E-07	0.580615543	0.425	0.303	0.022681805
Rnf165	7.03E-07	-1.554046123	0.017	0.057	0.022692791
B830012L14Rik	7.44E-07	-1.564931797	0.022	0.065	0.024019624
Gm26632	8.46E-07	-0.399686233	0.592	0.693	0.027311372
Atp5b	8.74E-07	0.200955775	0.992	0.974	0.028206555
Synm	8.85E-07	-1.501932315	0.053	0.114	0.028568235
Got2	9.53E-07	0.308650077	0.795	0.754	0.030782275
Enox1	9.62E-07	-1.331564805	0.041	0.096	0.031063127
Ntm	9.81E-07	-0.594302102	0.225	0.329	0.031687373
Aqp4	1.02E-06	-1.119652622	0.139	0.22	0.032927329
Rspo3	1.10E-06	-1.525484238	0.05	0.108	0.035656032
Cited1	1.16E-06	0.407665923	0.658	0.585	0.037435675
Unc5b	1.16E-06	-0.815509913	0.106	0.187	0.037518449
Nr3c2	1.23E-06	-0.780138161	0.419	0.506	0.039653527
Ppp1r12a	1.24E-06	-0.305531102	0.865	0.89	0.040103463
Ccnd2	1.30E-06	0.391265866	0.64	0.528	0.042015093
Sema3c	1.32E-06	-1.164495077	0.069	0.136	0.042528624
Plxna4	1.47E-06	-0.492123436	0.435	0.545	0.047466182
Etfb	1.63E-06	0.343237794	0.819	0.799	0.05265949
Gm3252	1.64E-06	-2.424725928	0.002	0.022	0.053086084
Igf1r	1.76E-06	-0.321692039	0.853	0.9	0.056742691
Aldoa-ENSMUSG00000030695	1.78E-06	0.28400893	0.937	0.929	0.057523375
Strn	1.79E-06	-0.454175279	0.679	0.734	0.057675418
Foxn3	1.79E-06	-0.331047712	0.711	0.774	0.057752539
Mrpl12	1.80E-06	0.34680524	0.707	0.636	0.05820632
Slc25a3	1.85E-06	0.226680766	0.963	0.937	0.059842681
Ndufb4	1.86E-06	0.33259941	0.796	0.744	0.060037681
Ndufa11	2.18E-06	0.318160348	0.846	0.817	0.070326722
Col4a1	2.18E-06	-0.327723105	0.675	0.728	0.070408514
Inka2	2.25E-06	-1.252426376	0.031	0.079	0.072514877
Adam9	2.54E-06	-0.580583706	0.335	0.435	0.08185457
Gm48742	2.58E-06	-1.201555882	0.047	0.102	0.083299423
Mical3	2.60E-06	-0.341321212	0.708	0.77	0.083971316
Fkbp3	2.65E-06	0.284647994	0.838	0.833	0.085490878
Gfod1	2.72E-06	-0.838328246	0.129	0.209	0.087836919
Rarres2	2.75E-06	-0.921896769	0.032	0.081	0.088830981
Fbxl22	2.80E-06	0.439102803	0.766	0.722	0.090501763
Apoo	2.95E-06	0.376881847	0.568	0.459	0.095276294
Myl7	2.96E-06	-0.466475149	0.821	0.844	0.095612684
Uqcr10	3.04E-06	0.293725982	0.916	0.919	0.098073183
Ndufa12	3.13E-06	0.278685213	0.852	0.809	0.101162329
Cox7b	3.13E-06	0.276571771	0.972	0.943	0.10117873
Creb5	3.28E-06	-0.443910437	0.703	0.752	0.10589023
Dlc1	3.37E-06	-0.340082343	0.803	0.843	0.108674549
Ndufa5	3.51E-06	0.266499375	0.888	0.868	0.113257722
Rbm20	3.54E-06	-0.235591353	0.974	0.972	0.114169912
Ftcd	3.57E-06	0.986890156	0.192	0.104	0.115292072
Eps8	3.58E-06	-0.844407458	0.05	0.106	0.115553021
Grip1	3.69E-06	-1.664002421	0.097	0.169	0.119025549
Prdx1	3.70E-06	0.285954406	0.822	0.791	0.119372835
Amotl1	3.73E-06	-0.522106555	0.356	0.451	0.120432359
Gyg	3.78E-06	-0.349533814	0.809	0.827	0.122164307
Ndufb7	3.87E-06	0.234737359	0.917	0.896	0.124846306
Gm31371	4.12E-06	-4.596668964	0	0.012	0.133062577
Inhbb	4.12E-06	-4.123821763	0	0.012	0.133062577
Homer2	4.16E-06	0.383525885	0.622	0.506	0.134279954
Mrpl34	4.37E-06	0.392446198	0.628	0.547	0.141063639
Pdhb	4.49E-06	0.339340816	0.737	0.663	0.144917616
Fhl2	4.63E-06	0.222368973	0.938	0.892	0.149378865
Pakap-ENSMUSG00000038729	5.18E-06	-0.258476104	0.908	0.921	0.16713743
Pirt	5.34E-06	-1.304660605	0.039	0.089	0.172408215
Gap43	5.50E-06	-1.5078593	0.018	0.055	0.177694405
Ndufb6	5.64E-06	0.33500738	0.73	0.687	0.182054975
Phb	5.78E-06	0.454234189	0.588	0.5	0.186561671
Tmem14c	5.78E-06	0.354334518	0.651	0.577	0.186679299
Eci1	6.06E-06	0.368413098	0.685	0.61	0.195509677
Tspan7	6.23E-06	-0.838803217	0.21	0.293	0.20127454
Fuca2	6.43E-06	-0.798021746	0.2	0.285	0.207734237
Dcp1b	6.60E-06	-0.497450862	0.647	0.695	0.213165571
Zfp462	6.66E-06	-0.618651382	0.257	0.35	0.215060009
Rhoc	6.67E-06	-0.589794969	0.369	0.441	0.215265555
Sparc	6.71E-06	-0.468473106	0.713	0.726	0.216605824
Mirg	6.85E-06	-2.250670626	0.007	0.031	0.221230674
Plppr1	6.98E-06	-0.72257092	0.307	0.398	0.225230793
Mpped2	7.03E-06	-0.670498501	0.445	0.53	0.226899318
Igf2r	7.08E-06	-0.208170585	0.985	0.988	0.228663733
Hspa8	7.33E-06	0.221785443	0.927	0.896	0.236545817
Bmp4	7.33E-06	-2.458909877	0.009	0.037	0.236592669
Zfp608	7.59E-06	-0.334968015	0.592	0.659	0.245088295
Wdr17	7.75E-06	-1.179297451	0.062	0.122	0.250073751
Vegfb	7.89E-06	0.349396622	0.718	0.669	0.254741715
Gabrb3	7.96E-06	-1.674031031	0.021	0.059	0.257011473
Mpc1	7.97E-06	0.365049686	0.688	0.638	0.257352053
Gm48768	8.15E-06	-2.698720196	0.002	0.02	0.263255781
Kcnh7	8.22E-06	-0.706768084	0.121	0.195	0.265379365
Itga1	8.39E-06	-0.534088621	0.592	0.652	0.270728276
Magi2	9.18E-06	-0.49519405	0.272	0.366	0.296361672
Nbea	9.21E-06	-0.325988245	0.751	0.799	0.297423623
S100a1	9.31E-06	0.361560854	0.651	0.583	0.300571642
Gm20713	9.58E-06	-4.911414797	0.001	0.016	0.309402977
Wif1	9.68E-06	-0.925117821	0.069	0.13	0.312550753
Mid1	9.73E-06	-0.35895632	0.749	0.787	0.314255234
Impa2	1.01E-05	0.394230718	0.493	0.388	0.324878601
Socs2	1.06E-05	-0.806452313	0.086	0.154	0.343319792
Ppara	1.07E-05	0.533205031	0.372	0.268	0.346764571
Rims1	1.10E-05	-0.906007237	0.118	0.191	0.355750031
Tomm5	1.12E-05	0.320402579	0.671	0.583	0.360630008
Alas1	1.17E-05	0.509190799	0.417	0.313	0.376946006
Isoc1	1.18E-05	0.466911695	0.469	0.364	0.38105601
Dhrs7c	1.21E-05	0.572655321	0.197	0.108	0.390750382
Mlip	1.23E-05	-0.225445671	0.921	0.929	0.396985959
Mcee	1.28E-05	0.403450747	0.531	0.439	0.411933651
Olfm1	1.29E-05	-1.096159385	0.03	0.073	0.41698831
Plcb1	1.31E-05	-2.015354698	0.064	0.122	0.423006203
Cluh	1.32E-05	0.291733171	0.583	0.472	0.427699681
Ivns1abp	1.34E-05	-0.324753613	0.75	0.793	0.432754994
Epb41l4a	1.37E-05	0.523904029	0.292	0.191	0.442403077
Arpp21	1.39E-05	-1.583087505	0.02	0.055	0.448384034
Emilin1	1.42E-05	-1.725235356	0.027	0.067	0.457469294
Metrn	1.45E-05	-1.135793456	0.041	0.089	0.467941159
Acot13	1.50E-05	0.334847274	0.692	0.634	0.484448486
Sipa1l1	1.52E-05	-0.392970659	0.494	0.581	0.491285733
Hibadh	1.52E-05	0.321984059	0.694	0.626	0.491865809
Ndufb2	1.56E-05	0.252959955	0.812	0.75	0.504876812
Igfbp2	1.61E-05	0.969475802	0.133	0.063	0.519109722
Prdx5	1.61E-05	0.320550202	0.707	0.654	0.519675369
Psmb10	1.70E-05	0.501228756	0.343	0.24	0.547260178
Trim55	1.71E-05	-0.173709319	0.972	0.969	0.55309926
Hif3a	1.75E-05	-0.497276899	0.387	0.478	0.563899602
Gm43948	1.79E-05	-0.605964632	0.247	0.339	0.579184782
Ptpn13	1.83E-05	-0.52227679	0.272	0.364	0.592284626
Echs1	1.84E-05	0.319305337	0.709	0.648	0.595138734
Dnah7b	1.86E-05	-0.741987818	0.163	0.244	0.59936588
Cox8a	1.86E-05	0.177044843	0.989	0.986	0.600583278
Mrpl42	2.00E-05	0.312169652	0.795	0.78	0.64648417
Ptgds	2.05E-05	0.49308556	0.59	0.524	0.663286939
Atp5g3	2.08E-05	0.219744534	0.964	0.961	0.671654645
L3mbtl3	2.18E-05	-0.787848104	0.182	0.264	0.70360236
Nppa	2.18E-05	-0.935908961	0.901	0.925	0.705377882
Ndufs2	2.29E-05	0.200464337	0.844	0.795	0.740116567
Prdx3	2.31E-05	0.379796824	0.527	0.429	0.744207109
Kdelr1	2.33E-05	0.39941835	0.462	0.348	0.75210566
Abcg1	2.39E-05	-1.244529543	0.056	0.108	0.771878082
Mid2	2.53E-05	-0.516572264	0.377	0.47	0.818180658
Mapk12	2.71E-05	-1.199193056	0.036	0.081	0.875034458
Scmh1	2.82E-05	-0.331875375	0.741	0.76	0.908997316
Atp5e	2.92E-05	0.340047733	0.873	0.852	0.941760827
Got1	2.93E-05	0.27867139	0.746	0.677	0.946401504
Atp5j	3.02E-05	0.209879028	0.96	0.951	0.973658727
Arhgap6	3.03E-05	-0.33090552	0.836	0.858	0.978151845
Tead1	3.11E-05	-0.210531371	0.868	0.886	1
Ndufc2	3.15E-05	0.232767245	0.9	0.85	1
Gars	3.21E-05	0.395014484	0.534	0.439	1
Mxra7	3.27E-05	-0.852617024	0.121	0.191	1
Cbx6	3.30E-05	-0.463226452	0.314	0.4	1
Scn5a	3.39E-05	-0.749512675	0.239	0.321	1
Pdha1	3.47E-05	0.234154687	0.815	0.77	1
Ampd3	3.49E-05	1.044304379	0.143	0.073	1
Ndufc1	3.57E-05	0.271041853	0.88	0.854	1
Chchd3	3.71E-05	0.204477516	0.945	0.927	1
Rangrf	3.82E-05	0.542792884	0.341	0.248	1
Atp5o	3.90E-05	0.270780021	0.955	0.961	1
Slc44a1	3.90E-05	-0.681836357	0.172	0.25	1
Atp5j2	3.92E-05	0.236586265	0.944	0.949	1
Gas7	3.95E-05	-0.895508778	0.064	0.118	1
Gramd1b	4.05E-05	-0.645927801	0.383	0.447	1
Atp5k	4.28E-05	0.230046316	0.931	0.919	1
Atp5h	4.31E-05	0.228073313	0.963	0.949	1
Col5a2	4.37E-05	-0.786570564	0.14	0.211	1
Reep5	4.44E-05	0.276347768	0.739	0.687	1
Hadh	4.45E-05	0.265526164	0.713	0.636	1
Naaladl2	4.52E-05	-1.460213036	0.067	0.12	1
Thoc7	4.61E-05	0.324564984	0.689	0.636	1
Eef1g	4.62E-05	0.244325364	0.752	0.677	1
Kbtbd13	4.85E-05	-3.96103841	0.001	0.012	1
Uqcrc1	4.87E-05	0.307422644	0.754	0.726	1
Ptprt	4.90E-05	-1.706134166	0.03	0.069	1
Ramp1	4.93E-05	0.386639172	0.521	0.415	1
Slc8a2	4.96E-05	-0.873905074	0.026	0.063	1
Idh2	4.97E-05	0.161367694	0.972	0.961	1
Gm2897	5.03E-05	-1.932558916	0.018	0.049	1
Bag3	5.11E-05	0.670632608	0.43	0.337	1
Myh8	5.21E-05	-2.212638844	0.007	0.03	1
Hrc	5.22E-05	0.316954635	0.478	0.378	1
Rnf150	5.25E-05	-0.49707134	0.232	0.317	1
Nme7	5.31E-05	-0.511411062	0.401	0.476	1
Kcnip2	5.48E-05	1.293778157	0.119	0.057	1
Adamts6	5.53E-05	-0.40237603	0.769	0.783	1
Gm31251	5.57E-05	-0.422707686	0.524	0.598	1
Nme2	5.60E-05	0.290914713	0.882	0.894	1
Gm26936	5.76E-05	-0.587246352	0.211	0.291	1
Uqcrc2	5.80E-05	0.224812667	0.834	0.809	1
Nfib	5.86E-05	-0.214133272	0.966	0.98	1
Hmbox1	5.94E-05	-0.409047396	0.436	0.52	1
Cox5b	5.99E-05	0.22770903	0.955	0.925	1
Abca8b	6.06E-05	-1.543305246	0.012	0.039	1
Cox6b1	6.09E-05	0.234286077	0.964	0.961	1
Phb2	6.12E-05	0.294521586	0.693	0.626	1
Lmod3	6.16E-05	0.333506889	0.531	0.439	1
Rgs12	6.22E-05	-0.55353385	0.195	0.28	1
Bves	6.51E-05	-0.246267951	0.86	0.886	1
Clasp1	6.69E-05	-0.217809395	0.896	0.902	1
Gli2	6.77E-05	-1.073032598	0.045	0.091	1
Ndufb11	6.81E-05	0.276205488	0.839	0.827	1
Hspb7	6.86E-05	0.286756584	0.771	0.707	1
Gm10649	6.87E-05	-1.478253212	0.008	0.031	1
Pde4b	7.05E-05	-0.216089802	0.931	0.943	1
Mrps35	7.14E-05	0.458477872	0.488	0.407	1
Cox6a2	7.20E-05	0.223792135	0.929	0.913	1
Ndufs7	7.30E-05	0.23423105	0.8	0.785	1
Pradc1	7.50E-05	0.649450571	0.2	0.122	1
St6galnac3	7.67E-05	-0.975252633	0.1	0.159	1
St5	8.11E-05	-0.426703644	0.384	0.472	1
Micos10	8.30E-05	0.220792413	0.868	0.811	1
Setbp1	8.38E-05	-0.435237054	0.44	0.524	1
G630016G05Rik	8.47E-05	-1.320490852	0.021	0.053	1
Fam49a	8.52E-05	-0.615090805	0.204	0.283	1
Sdha	8.62E-05	0.195564765	0.914	0.898	1
Myo19	8.71E-05	0.858022531	0.126	0.063	1
Stmn4	8.71E-05	-1.522967654	0.011	0.035	1
Bckdhb	8.83E-05	0.449679185	0.403	0.315	1
Furin	8.93E-05	-0.72519829	0.132	0.199	1
Gnb5	8.98E-05	0.67143253	0.347	0.262	1
Prox2	9.05E-05	-1.124264329	0.031	0.069	1
Higd1a	9.52E-05	0.331679837	0.716	0.656	1
Flrt3	9.57E-05	-1.028597338	0.08	0.136	1
Aplp1	9.94E-05	-2.215150111	0.005	0.024	1
Phf3	9.96E-05	-0.309618677	0.554	0.632	1
Pptc7	0.000100093	0.24574252	0.344	0.244	1
Ndufs5	0.000100543	0.224287154	0.859	0.846	1
Rsph10b	0.000100847	-1.362864762	0.018	0.049	1
Pgp	0.00010146	0.333802154	0.521	0.411	1
Tubb4b	0.000102325	0.437077446	0.552	0.467	1
Stam2	0.000102992	-0.446318114	0.296	0.376	1
Bmper	0.000104589	-1.293996418	0.051	0.096	1
Uqcr11	0.000105877	0.234591696	0.941	0.951	1
Uqcrb	0.000106301	0.216256901	0.944	0.929	1
Hspb1	0.00010784	0.18192183	0.94	0.931	1
Shb	0.000110751	-0.540846751	0.343	0.421	1
Adamtsl1	0.000113946	-0.580272682	0.36	0.437	1
Snrnp70	0.000115044	-0.256388161	0.781	0.807	1
Frmd4a	0.000116424	-0.495503994	0.372	0.447	1
Ndufv1	0.000119745	0.216179326	0.807	0.781	1
Dync2h1	0.000120838	-0.553850784	0.219	0.297	1
Ctxn1	0.000121813	-1.033014613	0.071	0.124	1
Atp5mpl	0.000122901	0.253477046	0.886	0.9	1
Ndufs4	0.000124814	0.242499687	0.811	0.746	1
Airn	0.000127393	-0.183593137	0.989	0.984	1
Masp2	0.000129614	-1.304196357	0.03	0.067	1
Peg3	0.00013105	-0.385667148	0.472	0.551	1
Dlst	0.000131385	0.363309965	0.631	0.561	1
Atf7ip	0.000132799	-0.316911119	0.588	0.656	1
Ephb3	0.000134078	-1.10633112	0.037	0.077	1
Hnrnpf	0.000136892	0.197833579	0.825	0.78	1
Pde10a	0.000137415	-1.631460068	0.025	0.059	1
Gpc5	0.000138189	-1.776216522	0.01	0.033	1
Pakap-ENSMUSG00000090053	0.000140429	-0.311264746	0.818	0.844	1
Scd2	0.000141543	-0.239375892	0.89	0.894	1
Chchd6	0.000141888	0.452368822	0.391	0.297	1
Timm8a1	0.000143462	0.35737954	0.458	0.37	1
Dtnbp1	0.000148275	0.337365533	0.533	0.437	1
Col18a1	0.000149296	-1.402407145	0.05	0.094	1
Lpp	0.000152499	-0.217354277	0.889	0.911	1
Fmc1	0.000153014	0.250727884	0.703	0.624	1
Gapdh	0.000153258	0.255066987	0.972	0.972	1
Tulp4	0.000154743	-0.39532941	0.44	0.516	1
Gm30551	0.000155033	-2.72131467	0.004	0.022	1
Hsp90aa1	0.000155492	0.203518159	0.939	0.911	1
Ccdc186	0.00015593	-0.375537754	0.425	0.508	1
Idh3g	0.000156765	0.278974617	0.671	0.6	1
Utp20	0.000157775	0.600622012	0.213	0.136	1
Thbs4	0.000158026	-0.862577711	0.132	0.195	1
Dctpp1	0.000158452	0.389702237	0.492	0.409	1
Cox6c	0.000163135	0.133212294	0.996	0.996	1
Fat4	0.000163512	-1.015158414	0.028	0.063	1
Nolc1	0.000165296	0.693088233	0.275	0.199	1
Mrps23	0.00016758	0.445005917	0.455	0.37	1
Satb1	0.000169622	-0.672884836	0.254	0.323	1
Col11a1	0.000171081	-1.023231039	0.028	0.063	1
Fuom	0.000174833	0.393706085	0.518	0.437	1
Mt3	0.000176062	0.53013792	0.336	0.256	1
Aprt	0.000179869	0.423106209	0.509	0.427	1
Rgl1	0.000180851	-0.380390401	0.517	0.596	1
Clca3a1	0.00018118	-0.649178972	0.099	0.159	1
Zmym4	0.000181369	-0.363082169	0.56	0.622	1
Fdx1	0.000181617	0.339798674	0.53	0.441	1
Slc25a11	0.000182466	0.263591713	0.642	0.551	1
Clip4	0.000187698	-0.297277694	0.455	0.537	1
Crat	0.000189981	0.421083928	0.458	0.366	1
Enpp6	0.000192345	-2.64199123	0.002	0.016	1
Txnip	0.000194112	-0.377769117	0.508	0.569	1
Gm33148	0.000194673	-2.198877791	0.002	0.016	1
Rcn3	0.000200203	-0.663225344	0.103	0.163	1
Ppargc1a	0.000206745	0.210384804	0.904	0.872	1
Mapk4	0.000207886	-1.492386411	0.027	0.061	1
Gm5148	0.000209157	-1.678104496	0.008	0.03	1
Ifngr2	0.00021304	0.319255044	0.593	0.506	1
Akap6	0.000214722	0.24486007	0.926	0.888	1
Fry	0.000214901	-0.184207068	0.857	0.878	1
Hhatl	0.000215916	1.320180595	0.089	0.039	1
Dapk2	0.000219578	-2.775896019	0.011	0.033	1
H19	0.00022249	-0.430433944	0.751	0.778	1
Tnc	0.000224415	-2.498876982	0.015	0.041	1
S100a10	0.000226597	-0.525326424	0.216	0.291	1
Atp5md	0.000227958	0.220118674	0.902	0.907	1
Arid5b	0.000233828	-0.24181828	0.615	0.679	1
Ndufb1-ps	0.00023482	0.250199983	0.789	0.754	1
Idi1	0.000237638	0.457940695	0.336	0.252	1
Igf1	0.00023995	-0.658230935	0.219	0.285	1
4921507P07Rik	0.000243467	-1.756503431	0.014	0.039	1
Cox7a2	0.000244121	0.216505575	0.953	0.961	1
Gnao1	0.000244872	-0.879086744	0.097	0.154	1
Ppfia4	0.000245173	-0.593525712	0.164	0.232	1
Adssl1	0.000246168	0.488005428	0.435	0.352	1
Snhg4-ENSMUSG00000117869	0.000246623	0.794085738	0.209	0.14	1
Pdzrn4	0.000247443	1.396581403	0.097	0.045	1
A330015K06Rik	0.00025263	-2.007238946	0.002	0.014	1
Ndufb9	0.000253538	0.192981898	0.924	0.898	1
Alg2	0.000254047	-1.123033871	0.078	0.128	1
Zfp329	0.000254993	-0.538316264	0.226	0.299	1
Srgap3	0.000258527	-1.873157299	0.021	0.051	1
Mfge8	0.000258975	-0.458026869	0.325	0.398	1
Sp140	0.00025913	-1.866682361	0.012	0.035	1
Dusp16	0.000262204	-0.434529228	0.328	0.404	1
Col4a2	0.000262749	-0.316805722	0.6	0.665	1
Uqcrh	0.000268835	0.207523431	0.963	0.953	1
Ssr3	0.000271806	-0.32630055	0.574	0.616	1
Gm11476	0.000276027	-1.273136529	0.012	0.035	1
Ppif	0.000280277	0.339873003	0.488	0.392	1
Ttn	0.000293608	-0.123674866	0.999	0.998	1
Gm12843	0.00029416	-3.35927333	0.001	0.01	1
Col22a1	0.00029416	-3.139522022	0.001	0.01	1
Cuedc1	0.000295739	-0.544814947	0.233	0.301	1
Stox2	0.000296218	-0.525451556	0.458	0.518	1
Ybx1	0.000300025	0.213942588	0.866	0.833	1
Gm15013	0.000303704	-2.889248633	0.001	0.012	1
Gm20631	0.000304714	-0.41954317	0.393	0.469	1
Agbl3	0.000306655	-1.384860107	0.074	0.122	1
Col4a4	0.000306859	-1.498556576	0.02	0.049	1
Plekha6	0.000309644	-0.468156947	0.251	0.325	1
Cebpb	0.000309991	-0.799919939	0.078	0.128	1
Gcnt1	0.000312318	-0.722571152	0.096	0.152	1
Pgk1	0.000312554	0.191309381	0.863	0.841	1
1700021F05Rik	0.000313221	0.410794348	0.429	0.343	1
Adamts10	0.000321002	-1.559074812	0.019	0.047	1
Sucla2	0.000325465	0.266791408	0.713	0.652	1
Polr1e	0.000338548	0.391586164	0.287	0.205	1
Bbs7	0.000338568	0.946996611	0.09	0.041	1
Prkdc	0.000339299	-0.611304061	0.23	0.303	1
Agtpbp1	0.0003409	0.407324993	0.296	0.213	1
Fzd1	0.000343693	-0.587587393	0.126	0.187	1
Ccdc80	0.000343896	-0.359325287	0.144	0.211	1
Ppm1e	0.000346778	-0.360825541	0.623	0.667	1
A530072M11Rik	0.000348154	-1.027186597	0.019	0.047	1
Sh3kbp1	0.000348783	0.168194097	0.66	0.573	1
Sec31a	0.000348994	0.249524082	0.575	0.498	1
Magi3	0.000351553	0.22548033	0.908	0.856	1
Pfdn6	0.000357669	0.328078097	0.472	0.386	1
Bcas3	0.000359473	-0.390927783	0.376	0.457	1
Lypd6	0.000369127	-2.062480847	0.009	0.03	1
Mrpl52	0.00037423	0.273839639	0.667	0.604	1
8030451A03Rik	0.000381006	-2.207706377	0.003	0.018	1
Adam1a	0.000383371	-2.507733068	0.003	0.018	1
9530036O11Rik	0.000384163	-2.200067206	0.003	0.018	1
Fem1a	0.000385449	0.48207218	0.275	0.197	1
C130080G10Rik	0.00039076	0.412603639	0.527	0.453	1
Vdac3	0.000401123	0.243808531	0.756	0.707	1
Camkmt	0.000406242	-0.547344911	0.237	0.307	1
Luzp2	0.00040707	-0.171594226	0.009	0.03	1
Sdhc	0.000412917	0.246566023	0.735	0.677	1
Ier5	0.000415416	-0.613695064	0.17	0.234	1
Cyfip2	0.000427061	0.739698659	0.169	0.106	1
Gabrb1	0.000429532	-1.334696266	0.021	0.049	1
Rplp2	0.000432689	0.168538742	0.954	0.947	1
Amfr	0.000433544	-0.472257641	0.311	0.378	1
Des	0.000434589	-0.267538798	0.856	0.868	1
Pde4a	0.000435804	0.803523593	0.155	0.093	1
Ptprd	0.000437469	-0.2660211	0.909	0.917	1
Gm2164	0.000439438	-1.445711412	0.027	0.059	1
Trps1	0.000440135	-0.540017726	0.205	0.276	1
Nisch	0.000452374	-0.188765079	0.772	0.801	1
Samm50	0.000453335	0.282153673	0.599	0.524	1
Mcam	0.000463696	-0.374257918	0.253	0.331	1
Gm20275	0.000473844	-0.543912629	0.321	0.388	1
Gm37165	0.000474119	-0.725305158	0.045	0.085	1
Tnik	0.000474301	0.310481981	0.64	0.563	1
Apoe	0.000478073	-0.28123628	0.448	0.518	1
P4ha3	0.000481265	0.762242362	0.143	0.085	1
Vav3	0.000481372	-0.763733918	0.046	0.087	1
Etfdh	0.000483714	0.306118312	0.528	0.435	1
Epb41l3	0.000485632	-0.310650706	0.638	0.681	1
Npb	0.000489871	1.016673736	0.096	0.047	1
Unc13c	0.000491453	-0.461728781	0.498	0.563	1
Timm10	0.000493959	0.386356931	0.53	0.449	1
Psme1	0.000510082	0.288210289	0.64	0.563	1
Rbpms	0.00052189	-0.142300534	0.974	0.976	1
1700042O10Rik	0.000527724	-0.891202166	0.158	0.219	1
Rbpms2	0.000529343	0.300219077	0.531	0.461	1
Gm49958	0.000534689	-0.577585503	0.158	0.22	1
Tcf7l1	0.000543047	-0.457292172	0.156	0.222	1
Stoml1	0.000544018	1.01056106	0.064	0.024	1
Syndig1	0.000549747	-1.590530109	0.018	0.045	1
Aldh5a1	0.000556479	0.474587469	0.297	0.219	1
Gm35533	0.000563055	-1.358539875	0.026	0.057	1
Nrn1	0.000563866	1.127932637	0.06	0.022	1
E330017L17Rik	0.000565319	0.657197982	0.129	0.073	1
Inhba	0.000566243	-0.736479795	0.1	0.154	1
Gpr137b	0.00057634	-0.570974418	0.112	0.169	1
Gm3512	0.000584301	-2.537283177	0.003	0.016	1
Afdn	0.000585742	-0.246122917	0.605	0.667	1
Rcn2	0.000587673	-0.357778755	0.36	0.423	1
Acss3	0.000588137	-0.771979299	0.095	0.148	1
D030025E07Rik	0.000589354	-2.376839312	0.003	0.016	1
Gm8281	0.000589529	-1.468335787	0.004	0.02	1
Ndufa4	0.00059587	0.193333665	0.982	0.967	1
Gm43062	0.000598293	-1.909841629	0.003	0.016	1
Cox7c	0.000601338	0.161572012	0.994	0.99	1
Tcf25	0.000602869	-0.327520238	0.574	0.614	1
Gsg1l	0.000607303	0.267291851	0.329	0.238	1
Gsto1	0.000609022	0.541762792	0.304	0.228	1
Ddc	0.000609557	-0.422665563	0.278	0.358	1
Ctsl	0.000629309	-0.423849049	0.454	0.512	1
Ighmbp2	0.000630163	-1.019801804	0.029	0.061	1
Msmo1	0.000634995	0.156003993	0.226	0.148	1
Gm50321	0.000645274	-0.73520755	0.083	0.132	1
Pdk2	0.000646876	0.310039671	0.277	0.197	1
0610012G03Rik	0.000651889	0.25414451	0.61	0.549	1
Coq5	0.000656088	0.280649466	0.449	0.36	1
Lrp1	0.000660865	-0.957246748	0.043	0.081	1
Flnc	0.000660935	-0.254031805	0.73	0.783	1
Pkn2	0.000666346	-0.204228055	0.727	0.764	1
Spag7	0.000670617	0.354905302	0.511	0.427	1
Ap5s1	0.000671002	0.99107301	0.126	0.073	1
Megf8	0.000674613	-0.592466791	0.066	0.112	1
4833412C05Rik	0.000682688	-0.846201151	0.058	0.1	1
D830032E09Rik	0.000687872	-0.844623192	0.068	0.114	1
Fbn2	0.000690455	-0.227859525	0.839	0.862	1
Ociad2	0.000692768	-0.560875085	0.138	0.199	1
Cryab	0.000697034	0.166920936	0.942	0.921	1
Hsd17b12	0.000703663	0.352157139	0.359	0.274	1
Pdcd4	0.000705632	-0.467177245	0.195	0.264	1
Klf9	0.000710882	-0.983120554	0.046	0.085	1
Mtss1	0.000717742	-0.263636108	0.745	0.772	1
Cavin2	0.000725427	0.184524356	0.652	0.575	1
Gm48383	0.000735837	-0.927447934	0.068	0.112	1
Sort1	0.000736954	-0.418763433	0.259	0.329	1
Gucy1b1	0.000744005	-0.750289106	0.21	0.27	1
Ro60	0.000751799	-0.567565123	0.267	0.337	1
Zhx2	0.000760447	-0.440848983	0.242	0.313	1
Angptl2	0.000761676	-0.640853342	0.14	0.199	1
Tmem117	0.000766162	-0.990860918	0.065	0.108	1
Aff3	0.000768461	-0.649576773	0.127	0.183	1
Igf2	0.000769804	-0.242938701	0.836	0.841	1
Ndufaf5	0.000770048	0.330721562	0.31	0.232	1
Kcnn2	0.000786002	0.154289018	0.812	0.754	1
Khdrbs3	0.000793311	0.3686458	0.499	0.409	1
Rpl9	0.000795464	0.179005663	0.93	0.88	1
Ppp1cb	0.000804268	-0.20299572	0.805	0.827	1
Csrp1	0.000804466	-0.462030308	0.39	0.451	1
Ppp3ca	0.000806112	-0.270105944	0.651	0.713	1
Isl1	0.000807163	-0.822646393	0.006	0.022	1
Bola3	0.000807874	0.288902486	0.653	0.614	1
Notch3	0.000811613	-1.214134755	0.023	0.051	1
Ccn4	0.000812425	-0.580369515	0.203	0.268	1
Epha7	0.000816958	-0.629742763	0.268	0.331	1
Micos13	0.000818755	0.309433319	0.701	0.663	1
C1qbp	0.000822439	0.263772715	0.686	0.632	1
Cds2	0.000841893	-0.502644686	0.251	0.313	1
Snx33	0.00084773	-1.214252889	0.026	0.055	1
Myl3	0.00085149	0.140865447	1	1	1
Cox10	0.000851563	0.28819102	0.472	0.384	1
Sema4a	0.000856379	-3.391944297	0.002	0.014	1
Stmn3	0.000860288	-3.045714189	0.002	0.014	1
Josd2	0.000863268	0.301881505	0.453	0.37	1
Casc4	0.000866144	-0.549967427	0.309	0.378	1
Stk32b	0.000866181	-2.846287209	0.002	0.014	1
Cux1	0.00086909	-0.225038196	0.815	0.833	1
Hsph1	0.000872172	0.858498598	0.24	0.177	1
Gm12298	0.000876087	-2.368980495	0.002	0.014	1
Cox17	0.000878115	0.250680478	0.738	0.711	1
Pitpnc1	0.000881803	0.366778941	0.605	0.543	1
2700033N17Rik	0.000884293	-0.920331902	0.027	0.057	1
Dnaja1	0.000885142	0.239160649	0.749	0.675	1
Mapre2	0.000886109	-0.226456709	0.709	0.734	1
Mrpl18	0.000890716	0.22987978	0.689	0.64	1
Dusp4	0.000901407	-2.083602823	0.007	0.024	1
Trafd1	0.000909074	-0.551705125	0.226	0.289	1
Pard3b	0.000925123	0.312923931	0.803	0.728	1
Ndufa9	0.000925477	0.216797357	0.734	0.669	1
Pgam2	0.000931083	0.252072756	0.801	0.797	1
Pcsk6	0.00093393	-1.486611882	0.016	0.039	1
Atf1	0.00094733	0.33402727	0.374	0.289	1
Colq	0.000963552	0.49988842	0.238	0.167	1
Cpe	0.000964677	-0.311533952	0.533	0.583	1
Slc1a5	0.000965002	0.377129146	0.233	0.161	1
Nudt19	0.0009664	0.464767471	0.403	0.335	1
Dip2c	0.000977663	-0.127919937	0.927	0.929	1
Garem1	0.000983312	0.267571729	0.715	0.634	1
2310014F06Rik	0.00098497	-0.492450917	0.271	0.335	1
Vdac1	0.00099128	0.16647148	0.905	0.856	1
Ndufaf2	0.000993208	0.31956298	0.453	0.374	1
Spta1	0.0009933	0.656396548	0.157	0.098	1
Olfr1033	0.001014112	-1.067614713	0.046	0.083	1
5730522E02Rik	0.001034709	-0.456564742	0.23	0.299	1
Abca4	0.001035694	-1.173054668	0.049	0.087	1
Pced1b	0.001042849	-1.274271674	0.013	0.035	1
Ankrd1	0.001044385	-0.4022797	0.819	0.829	1
Slc4a4	0.001047213	-0.318964674	0.497	0.555	1
Sema6a	0.001057588	-1.088601013	0.027	0.057	1
Wrnip1	0.00105824	0.399476802	0.182	0.118	1
Nhp2	0.001070554	0.458783617	0.329	0.256	1
Stk39	0.001074194	0.164712169	0.935	0.909	1
Ube2m	0.001080034	0.194989946	0.638	0.559	1
Atp2b4	0.001091951	-0.733812152	0.089	0.138	1
Gnb4	0.001114103	-0.57601835	0.161	0.222	1
Gatd3a	0.001128452	0.297755518	0.425	0.339	1
Eif1ax	0.001145272	0.222285384	0.609	0.53	1
Rpsa	0.001179499	0.144998915	0.953	0.945	1
Zdhhc15	0.001183838	-1.551043248	0.029	0.059	1
Fam162a	0.001187966	0.201415068	0.873	0.858	1
Msi2	0.001206467	-0.13953494	0.94	0.947	1
Gm43050	0.001209163	0.828600141	0.123	0.073	1
Tomm40	0.001212967	0.252736412	0.617	0.543	1
Myom1	0.001219418	-0.14055115	0.972	0.965	1
Npepps	0.001220337	0.197124282	0.766	0.707	1
Hip1r	0.001224099	-0.886810606	0.091	0.138	1
Zfp513	0.001224669	-1.028398715	0.036	0.069	1
Gm50138	0.001226286	-3.600034008	0.002	0.012	1
Cenps	0.001226377	0.639641398	0.129	0.077	1
Ak2	0.00122791	0.285405186	0.49	0.411	1
Bcat2	0.001234877	0.36220361	0.31	0.24	1
Jun	0.001235866	0.319957117	0.542	0.476	1
Catip	0.001238358	-2.375404864	0.002	0.012	1
Mrps18a	0.001241178	0.368175136	0.424	0.348	1
Hspa4	0.001241809	0.232808173	0.77	0.713	1
Mbd5	0.001242136	-0.265134461	0.682	0.72	1
Amph	0.001244435	-2.386360684	0.002	0.012	1
Hspa13	0.001245279	-0.6921874	0.122	0.177	1
Pdzd2	0.00125048	-0.29596424	0.641	0.685	1
Mrps16	0.001251242	0.229817076	0.572	0.49	1
Nav1	0.001253001	-0.302499604	0.608	0.663	1
Aqp1	0.001255131	-0.570275515	0.01	0.03	1
Dock7	0.001266582	-0.342833408	0.47	0.543	1
Pla2g4e	0.001274102	0.50294957	0.178	0.116	1
Fundc2	0.001285085	0.265366264	0.636	0.579	1
Cmc2	0.00128739	0.320408628	0.542	0.469	1
Mrpl4	0.001289246	0.353506818	0.404	0.333	1
Spa17	0.001305036	0.873425625	0.109	0.061	1
Atf7	0.001310437	-0.341259774	0.403	0.48	1
Slc25a39	0.001317728	0.30876379	0.501	0.435	1
Tcf7l2	0.001320681	-0.294712992	0.586	0.632	1
Gcsh	0.001324693	0.360456354	0.374	0.291	1
Gm16286	0.001344	0.444546289	0.36	0.285	1
2610307P16Rik	0.00136312	-0.576619096	0.203	0.264	1
Gm20732	0.001373811	0.265733033	0.461	0.376	1
Ndufb5	0.001381974	0.22333972	0.828	0.817	1
Tmem132a	0.00138237	-0.51809752	0.148	0.205	1
Prps2	0.001384087	0.43560771	0.27	0.197	1
Gm47551	0.001415712	-0.918306398	0.021	0.047	1
Kctd12b	0.001423053	-1.255448866	0.016	0.039	1
Zfp710	0.001435844	-0.440640765	0.288	0.356	1
Pgls	0.001442233	0.27766719	0.618	0.551	1
Egr1	0.001448146	0.334026068	0.482	0.398	1
Eif4ebp1	0.001460522	0.150904055	0.785	0.732	1
Tuba1b	0.001466476	0.240939719	0.75	0.705	1
Cfap43	0.001483879	1.37220573	0.038	0.01	1
Kif26b	0.001486304	-0.341733674	0.684	0.707	1
Ccdc142os	0.001507937	3.572346571	0.02	0	1
Pparg	0.001521211	-2.53242044	0.003	0.016	1
Cst3	0.001524734	-0.37690426	0.741	0.754	1
Gm12866	0.001538169	-1.779744223	0.006	0.022	1
Ccdc136	0.001538922	-0.424976704	0.305	0.37	1
Blk	0.00154573	-1.70967179	0.019	0.043	1
Gm42699	0.001555393	0.892760682	0.078	0.037	1
Fkbp10	0.001565401	-0.719600281	0.083	0.128	1
Chd3	0.001568818	-0.517877158	0.184	0.244	1
Gspt1	0.001574479	0.230153156	0.636	0.545	1
Sntg2	0.001602447	-0.885463475	0.057	0.096	1
Nop53	0.001611037	0.531614053	0.369	0.303	1
Rnf122	0.001621146	-1.155923252	0.049	0.085	1
Ndufs3	0.001621513	0.184936955	0.757	0.724	1
Adamts17	0.001627937	-0.644571395	0.126	0.179	1
Nfix	0.001629848	0.460923163	0.226	0.161	1
Hand1	0.001630839	1.053460152	0.093	0.049	1
F730043M19Rik	0.001633452	-2.822283682	0.001	0.01	1
Sult2b1	0.001633452	-2.533145647	0.001	0.01	1
Prss27	0.001633452	-2.438106664	0.001	0.01	1
E230016M11Rik	0.001633804	-0.829464202	0.051	0.089	1
Gm40123	0.001637893	-2.366409007	0.001	0.01	1
Tmem241	0.001638227	0.4048227	0.239	0.171	1
Klhl7	0.001638831	-0.348687773	0.427	0.484	1
Slc6a6	0.001645205	-0.625334959	0.186	0.246	1
Denr	0.001649349	0.232350301	0.535	0.451	1
Efna5	0.001654912	-0.318714885	0.741	0.764	1
Samd4	0.001663784	-0.143840781	0.871	0.892	1
Atp5g2	0.001669648	0.17361703	0.888	0.882	1
Myl2	0.001677157	0.212386645	0.999	1	1
Nr2f6	0.001692092	0.391194035	0.302	0.23	1
Zfas1	0.001701318	-0.457281146	0.277	0.335	1
Magi1	0.001717195	-0.186490765	0.901	0.906	1
Mrpl21	0.001732615	0.29158592	0.541	0.472	1
Tcf4	0.001733316	-0.206662863	0.763	0.791	1
Ptk2b	0.001738823	-0.679447024	0.152	0.207	1
Plagl1	0.001748713	-0.369106323	0.671	0.707	1
Gpn3	0.001751022	0.504932047	0.184	0.124	1
Snrpa1	0.001754309	0.383478193	0.411	0.339	1
Txlnb	0.001774833	0.256635627	0.616	0.553	1
Rras	0.001781149	-0.466089408	0.273	0.333	1
Tom1l1	0.001783297	-0.552070857	0.181	0.242	1
Klhl36	0.001796183	-1.233736065	0.018	0.041	1
Grpel1	0.001805019	0.274140276	0.573	0.504	1
Gm16982	0.001815343	-1.483066101	0.008	0.026	1
Dennd5b	0.001820973	-0.448300452	0.262	0.323	1
Gadd45gip1	0.00183916	0.261130452	0.522	0.447	1
Tnnt1	0.001842081	-0.424914321	0.402	0.461	1
Lamtor2	0.001898351	0.255601579	0.538	0.457	1
Eml4	0.001899679	-0.321052243	0.407	0.472	1
Endog	0.001913802	0.437093751	0.312	0.244	1
Lage3	0.001946304	0.327301621	0.402	0.325	1
Mrpl3	0.001948148	0.303203548	0.471	0.396	1
Tmem59	0.00195536	-0.319263721	0.49	0.545	1
Gli3	0.001963134	-0.838446157	0.022	0.047	1
Ndufa6	0.001979403	0.223905429	0.774	0.78	1
Ccdc144b	0.001980581	-0.405297036	0.042	0.077	1
Ogn	0.001982283	0.301810395	0.258	0.189	1
Tmem147	0.001992368	0.315995249	0.462	0.402	1
Trim47	0.001994362	-0.546697649	0.194	0.252	1
Nop58	0.001997586	0.291343666	0.58	0.498	1
Mfap2	0.002001941	-0.415196775	0.114	0.167	1
Tmem44	0.002009636	-0.516060912	0.178	0.234	1
A730081D07Rik	0.002012665	-0.804034757	0.046	0.081	1
Pnpla6	0.002015722	-1.130358086	0.033	0.063	1
Lgi3	0.002044804	-1.588416998	0.016	0.037	1
U2af1	0.002052087	0.23667247	0.643	0.563	1
Usp9x	0.002060185	-0.291082954	0.69	0.73	1
Fbxl20	0.002064075	-0.487591502	0.276	0.339	1
Mrln	0.002075939	-2.064984895	0.004	0.018	1
Nipal2	0.002077501	-0.674753123	0.082	0.126	1
Arvcf	0.002083346	-0.567102085	0.158	0.213	1
Gm43623	0.002090204	-1.935991093	0.004	0.018	1
Ndufa3	0.002099786	0.197798201	0.732	0.673	1
Sh3bp4	0.002105372	-0.504638069	0.188	0.25	1
B430010I23Rik	0.002113998	-0.557516174	0.182	0.242	1
Lap3	0.002120085	0.367674086	0.354	0.274	1
H3f3b	0.002125612	-0.240300723	0.835	0.86	1
Adamts2	0.002135755	-1.224611461	0.016	0.037	1
Ankrd11	0.0021367	-0.215939475	0.751	0.787	1
Rsf1	0.002146109	-0.307058412	0.56	0.61	1
Smad5	0.00214859	-0.31327466	0.229	0.293	1
Gmnn	0.002166316	0.250956726	0.478	0.394	1
Zfp943	0.002173626	-0.710939526	0.119	0.169	1
Prune2	0.002178343	-0.386917802	0.164	0.222	1
Mrpl41	0.002182631	0.341537968	0.43	0.362	1
Rtca	0.00221257	0.623274155	0.134	0.083	1
Cers4	0.002227813	-0.320123586	0.456	0.508	1
Pdss1	0.00223331	0.341819559	0.419	0.343	1
Emc2	0.00223983	0.227738124	0.578	0.51	1
Foxp2	0.002247885	-0.641485868	0.206	0.262	1
Hmcn1	0.002252539	-0.198951358	0.866	0.88	1
Gpr68	0.002265405	0.897397726	0.089	0.047	1
Rplp0	0.002270164	0.148902118	0.927	0.927	1
Map3k12	0.002270695	-0.568223096	0.102	0.152	1
Lmo2	0.002283454	-1.604509625	0.015	0.035	1
Pgpep1l	0.002284789	0.856023862	0.081	0.041	1
Dok5	0.002284935	-1.123816304	0.032	0.061	1
Coq8a	0.002297175	0.485979973	0.244	0.175	1
Pcyt2	0.002356266	0.341744865	0.283	0.211	1
Mbtd1	0.002359574	-0.290868778	0.517	0.571	1
Rft1	0.002379559	-0.815002834	0.056	0.093	1
Tm6sf1	0.002391095	0.299715736	0.285	0.211	1
5031425E22Rik	0.002396125	-0.384430926	0.424	0.484	1
Chchd2	0.00240565	0.149881589	0.975	0.963	1
Art3	0.002414273	-0.35117062	0.219	0.281	1
Eif5a	0.002426326	0.170382716	0.749	0.701	1
Gldc	0.002447183	-1.584802641	0.003	0.014	1
Klc3	0.002457829	-1.921940595	0.006	0.02	1
Xkr6	0.002479939	-0.641490986	0.095	0.142	1
Higd2a	0.002481347	0.215861067	0.692	0.626	1
Fam13b	0.002532816	-0.34942416	0.364	0.431	1
Nfe2l1	0.002544993	-0.234642432	0.545	0.602	1
Atp6ap1l	0.002563212	-1.376010534	0.006	0.02	1
Cap2	0.002575291	-0.123012246	0.868	0.886	1
Lrrtm3	0.002580952	-0.314232689	0.855	0.864	1
Col12a1	0.00259151	-0.558606481	0.161	0.215	1
Tbl1xr1	0.002595192	-0.387980538	0.29	0.352	1
Coq3	0.002615637	0.426314599	0.256	0.191	1
Tbc1d13	0.002643757	-1.147722835	0.044	0.077	1
Fstl3	0.002653365	-0.723090541	0.05	0.085	1
Dpy19l4	0.002654415	-0.411834235	0.203	0.264	1
Yif1b	0.002654647	0.312538524	0.359	0.281	1
Usp29	0.002654729	-0.877037966	0.104	0.15	1
Dnajb9	0.0026624	-0.467050986	0.111	0.161	1
Rell1	0.0026951	-1.300719068	0.017	0.039	1
Psd	0.002699693	-1.584811544	0.012	0.031	1
Sulf2	0.00270079	0.235110811	0.568	0.492	1
Mrpl55	0.00271074	0.318844077	0.467	0.417	1
Phgdh	0.002714431	0.838582889	0.157	0.106	1
Gm48228	0.002716969	-0.883932001	0.07	0.11	1
Rplp1	0.002722816	0.152462222	0.976	0.97	1
Fkbp4	0.002739706	0.28702706	0.6	0.539	1
Gab3	0.002750158	-0.734948902	0.036	0.067	1
Ppp1r14b	0.00275602	0.187966864	0.796	0.736	1
Cmya5	0.002764166	0.25683877	0.675	0.598	1
Utp14a	0.002798987	0.591319136	0.203	0.146	1
Loxl2	0.002842156	-0.450549009	0.311	0.37	1
Tbx2	0.002844616	-1.81718614	0.009	0.026	1
Swi5	0.002856647	0.167238209	0.633	0.557	1
Ndufaf6	0.002867911	0.310229111	0.359	0.281	1
Slc25a42	0.002868988	0.630870818	0.122	0.073	1
Asb4	0.002881257	0.724407785	0.207	0.152	1
Pim3	0.002882796	0.25533842	0.274	0.205	1
Uqcrq	0.002884661	0.22452134	0.852	0.852	1
Mmp28	0.0029091	-1.118447362	0.011	0.03	1
Rpl35a	0.002929843	0.156601478	0.892	0.854	1
9230116N13Rik	0.002936731	-1.475241015	0.01	0.028	1
Fign	0.002976003	0.276460149	0.513	0.445	1
Lama2	0.002986007	-0.30858424	0.485	0.537	1
Snap25	0.002993708	-1.196950838	0.009	0.026	1
Chchd7	0.00300517	0.329245194	0.507	0.429	1
Mmp23	0.003015705	-0.627582052	0.07	0.11	1
Spred1	0.003029506	-0.481226894	0.24	0.297	1
Atf3	0.003033316	0.388710451	0.289	0.222	1
Fam104a	0.003037139	0.21484556	0.586	0.518	1
Fstl4	0.003063024	0.275534539	0.289	0.215	1
Ninl	0.003064003	1.278952321	0.059	0.026	1
Fzd2	0.003067743	-0.420307681	0.29	0.354	1
Cdk19	0.003090931	-0.56180791	0.229	0.283	1
Cisd1	0.003091116	0.249671816	0.69	0.663	1
Rnf215	0.003091768	-0.811663366	0.042	0.075	1
Dnaja2	0.003094523	0.189282111	0.7	0.626	1
Tuba4a	0.003112367	0.579207847	0.175	0.12	1
Ss18l2	0.003131605	0.262691552	0.526	0.457	1
Derl2	0.00315662	-0.603680689	0.148	0.199	1
Card19	0.003168227	0.342975813	0.445	0.374	1
Efcab12	0.003186348	-0.988997558	0.016	0.037	1
Rps27	0.003192827	0.153798689	0.873	0.85	1
Larp1b	0.003196404	0.237612999	0.612	0.533	1
Ndufa13	0.00321493	0.146888572	0.938	0.935	1
Hadhb	0.003217244	0.159504089	0.762	0.736	1
Rps4x	0.003222564	0.151230488	0.931	0.917	1
1500015A07Rik	0.003228986	0.697456619	0.061	0.028	1
Slc16a12	0.003229038	-0.989410446	0.047	0.081	1
Rpl18	0.003258458	0.113305629	0.941	0.911	1
Tmem164	0.003291773	-0.301556451	0.617	0.656	1
Ano8	0.003291981	-1.347418351	0.033	0.061	1
Eif1b	0.003309865	0.251725986	0.576	0.496	1
Insig1	0.003312275	0.577608016	0.15	0.098	1
2610507B11Rik	0.003313937	0.225176436	0.542	0.463	1
Dnajc24	0.003331878	0.40710637	0.308	0.244	1
2510009E07Rik	0.003332563	-0.511300932	0.286	0.343	1
Exoc6b	0.003334015	-0.265988696	0.507	0.563	1
Hspb2	0.003351087	0.196029081	0.566	0.484	1
Sptbn1	0.003352709	-0.123448369	0.984	0.982	1
Dnaja4	0.003386649	0.415386452	0.311	0.246	1
Togaram2	0.003402038	-1.138383029	0.023	0.047	1
Mrps31	0.003411253	0.317987331	0.422	0.356	1
Ciapin1	0.003421402	0.374842959	0.332	0.268	1
Mrpl19	0.003423497	0.385713938	0.387	0.319	1
Lrrc4	0.003439113	-0.229925195	0.483	0.553	1
Uba7	0.003445969	-1.131416974	0.026	0.051	1
Ttc39a	0.003446234	-0.772118247	0.069	0.108	1
Rpl17	0.003451541	0.151813908	0.866	0.811	1
Krt19	0.003453333	-1.13045773	0.04	0.071	1
Tufm	0.003476697	0.367054063	0.434	0.366	1
Ubac1	0.003477209	0.233063177	0.484	0.407	1
Alpk2	0.0034992	-0.284709791	0.563	0.604	1
Lrpprc	0.003499704	0.222080455	0.655	0.594	1
Gm15261	0.003508244	-0.51168296	0.453	0.512	1
Nop2	0.003565111	0.754877703	0.148	0.098	1
Stard5	0.003569063	0.428485134	0.243	0.179	1
Col7a1	0.00357533	-1.064020721	0.004	0.016	1
Nop10	0.00357814	0.235680827	0.644	0.585	1
Kdm5b	0.003580292	-0.336667843	0.336	0.402	1
Abcb7	0.00359858	0.293794498	0.47	0.386	1
Ext1	0.00362676	-0.208133073	0.71	0.744	1
Mrps22	0.003626915	0.314137137	0.373	0.307	1
Scfd2	0.00363175	-0.337019456	0.211	0.274	1
Ncoa6	0.003666019	-0.380622017	0.412	0.465	1
Poldip2	0.003681249	0.290615689	0.422	0.346	1
Akt3	0.003686269	-0.357993227	0.473	0.526	1
Fitm2	0.003694707	0.368367315	0.085	0.045	1
Clmn	0.003738348	-2.795248641	0.002	0.012	1
Espn	0.003738348	-2.627816087	0.002	0.012	1
Nipsnap2	0.003741001	0.165787636	0.78	0.732	1
Perm1	0.003743118	0.412027554	0.103	0.059	1
Ndufv3	0.003769979	0.187619808	0.729	0.689	1
Cstdc2	0.00377015	-2.52679869	0.002	0.012	1
Dpep2nb	0.003778138	-2.500043218	0.002	0.012	1
Trim9	0.003786143	-2.375319612	0.002	0.012	1
Ak1	0.003800332	0.22686112	0.61	0.547	1
Hsd11b1	0.003802197	-2.09146749	0.002	0.012	1
Sppl3	0.003828775	-0.349558202	0.487	0.539	1
Phf19	0.003867037	-1.543055115	0.002	0.012	1
Fam174a	0.003871231	-0.433445146	0.28	0.331	1
Insr	0.003895731	-0.224510498	0.683	0.711	1
Dtymk	0.003936116	0.203103182	0.488	0.407	1
Mgst3	0.00393797	0.188873973	0.729	0.685	1
Kcnip4	0.003941942	-0.909780309	0.046	0.079	1
Pon3	0.003944467	0.282024949	0.253	0.189	1
Htra1	0.003995277	-0.397355577	0.136	0.187	1
Cep63	0.004011544	-0.590052325	0.258	0.311	1
Kdm3a	0.004016788	-0.461607145	0.33	0.38	1
Paip2b	0.004041437	0.538552038	0.185	0.13	1
Kdm3b	0.004049073	-0.317798155	0.285	0.343	1
Mrps36	0.004055241	0.169785208	0.658	0.593	1
Riok1	0.004066723	0.48344827	0.191	0.134	1
4930452B06Rik	0.004095458	0.264210751	0.341	0.274	1
Bfsp2	0.004100712	-2.275254579	0.005	0.018	1
Fam81a	0.004103013	0.267583232	0.347	0.272	1
Serinc1	0.004114417	-0.373940665	0.518	0.551	1
Smu1	0.004123288	0.458735279	0.324	0.254	1
Fam241a	0.004128408	0.481543038	0.163	0.11	1
Gm9899	0.004134784	2.851838326	0.02	0.002	1
Mtg1	0.004137539	0.641832594	0.125	0.079	1
Fbxo28	0.004143398	-0.492067644	0.189	0.244	1
Paics	0.00414377	0.285647609	0.556	0.496	1
Pou3f1	0.004148335	-1.378319737	0.012	0.03	1
Gm13703	0.00416549	-1.636920115	0.005	0.018	1
Pop5	0.004165774	0.481378196	0.249	0.189	1
Nxt1	0.004184548	0.681363666	0.172	0.122	1
Thbs1	0.004189206	-0.818244543	0.046	0.079	1
Wnt5a	0.004200151	-0.583263691	0.099	0.144	1
Rpl8	0.004218219	0.139650838	0.92	0.9	1
Add3	0.004248902	0.212578489	0.736	0.679	1
Acadvl	0.004271869	0.209927203	0.638	0.571	1
Acsl5	0.004287564	-0.599315898	0.114	0.159	1
Fgfr2	0.004294474	-0.267443444	0.672	0.709	1
Ech1	0.004295315	0.252506985	0.568	0.494	1
Syne1	0.004298115	-0.289434491	0.653	0.659	1
Actn1	0.004298798	-0.276080756	0.467	0.522	1
Fam168a	0.004303332	-0.271507138	0.534	0.573	1
Zmynd8	0.004308382	-0.301780001	0.492	0.539	1
Supv3l1	0.004333717	0.505366151	0.189	0.134	1
Tuba1c	0.004354004	0.471835848	0.271	0.209	1
Plxna3	0.004354841	-1.658249272	0.011	0.028	1
Pmvk	0.004356613	0.338613044	0.355	0.287	1
Gca	0.004357303	0.271090084	0.291	0.224	1
Ubap2	0.004369727	0.182620745	0.637	0.565	1
Kcnj3	0.004380647	0.309996231	0.246	0.179	1
Gas6	0.004381057	-0.218220571	0.746	0.758	1
Yae1d1	0.004407229	0.270445692	0.383	0.311	1
Cenpv	0.004437148	0.315579784	0.406	0.333	1
Gm6994	0.004441286	-3.051850126	0.009	0.026	1
Hsd17b10	0.004460393	0.168222463	0.59	0.526	1
Adnp	0.004470659	-0.21068122	0.602	0.648	1
Rps16	0.004481385	0.150450465	0.905	0.9	1
Vcam1	0.004504344	0.265861217	0.414	0.335	1
Maged1	0.004520917	-0.252769529	0.594	0.632	1
Polr2l	0.004529378	0.242825435	0.458	0.382	1
Selenbp1	0.004536748	0.220866528	0.319	0.25	1
Ubl5	0.004551636	0.15628277	0.666	0.589	1
Larp4	0.004573821	0.20784969	0.613	0.543	1
Rxfp1	0.004598294	0.338147418	0.268	0.203	1
Trim11	0.004605224	-0.516256819	0.142	0.189	1
Dmxl1	0.00461758	-0.25096065	0.622	0.663	1
Tmem132c	0.004637644	-1.324245709	0.006	0.02	1
Gm10435	0.004649443	1.391037756	0.056	0.026	1
Nmrk1	0.004655261	-0.709503207	0.021	0.043	1
Slitrk5	0.004664162	-0.630235883	0.053	0.087	1
Klf3	0.00466613	-0.609726749	0.181	0.23	1
Fam210a	0.004669486	0.285316025	0.483	0.409	1
Eno2	0.004673188	-2.045658065	0.007	0.022	1
Scarf2	0.00467947	-1.921794768	0.007	0.022	1
Lysmd4	0.004681104	-0.242390784	0.66	0.717	1
Hecw2	0.00468412	-0.235754624	0.537	0.602	1
Ube2e2	0.004701935	-0.233179039	0.589	0.64	1
Gne	0.004719466	0.327009376	0.156	0.104	1
Suclg2	0.004728697	0.188727598	0.646	0.579	1
Gcdh	0.004743665	0.489368503	0.208	0.152	1
Uqcc1	0.004758346	0.290216463	0.487	0.415	1
Gm49267	0.004780016	-1.93587011	0.009	0.026	1
Diaph1	0.004787433	0.23349495	0.251	0.191	1
Meis1	0.004791932	-0.219640393	0.733	0.787	1
Sh3bgrl	0.004792871	-0.429557981	0.414	0.457	1
Krt8	0.004813185	-1.685290292	0.007	0.022	1
Alyref	0.004824919	0.231714605	0.427	0.346	1
1010001N08Rik	0.004848532	-0.222496493	0.518	0.583	1
Adamtsl5	0.004871439	-0.764359136	0.082	0.122	1
Cacna1d	0.00490528	-0.958899656	0.204	0.258	1
Hk2	0.004912209	0.240546854	0.525	0.441	1
Nfe2l3	0.004927653	-0.451980059	0.087	0.13	1
Col2a1	0.004965211	-1.141133426	0.008	0.024	1
Fam129c	0.004976871	-1.225520945	0.007	0.022	1
Chst2	0.004976871	-1.194014622	0.007	0.022	1
Sgcg	0.0049855	0.238001104	0.576	0.506	1
Maoa	0.005022203	-0.875704651	0.044	0.075	1
Smim11	0.005038555	0.239091026	0.515	0.455	1
Morn2	0.005113587	0.533296291	0.164	0.114	1
Nradd	0.005135884	-0.72659212	0.053	0.087	1
Ptprf	0.005144409	-0.353501072	0.203	0.26	1
Dmpk	0.005196721	0.371319886	0.25	0.189	1
Gm17428	0.005198003	-0.419210653	0.312	0.366	1
Cd2ap	0.005218408	-0.296444949	0.584	0.628	1
Mfn2	0.00527521	0.228147231	0.654	0.593	1
Pnkd	0.005285086	0.170544109	0.793	0.76	1
Glis2	0.005290158	-0.809108755	0.147	0.193	1
Wdr72	0.005292574	0.993085562	0.084	0.047	1
Mgat4b	0.005320892	0.360428342	0.305	0.242	1
Ivd	0.005345984	0.32874958	0.449	0.384	1
Cercam	0.005357849	-0.841219211	0.022	0.045	1
Dach1	0.005358896	-0.54199148	0.216	0.274	1
Dctd	0.005375377	0.277357129	0.217	0.156	1
Vps35l	0.005384231	-0.459984054	0.201	0.252	1
Arf4	0.005396657	0.23232865	0.634	0.565	1
Cdh16	0.005420346	0.617934868	0.159	0.11	1
Arhgef9	0.005439338	0.28305753	0.238	0.175	1
Tiparp	0.005439911	-0.575262296	0.223	0.274	1
Nr4a1	0.005443365	0.341904167	0.208	0.148	1
Golm1	0.005455173	-0.392285026	0.214	0.268	1
Tns3	0.005459778	-0.379162119	0.392	0.441	1
Usp10	0.005490237	0.370651336	0.365	0.299	1
Trpm7	0.005496297	-0.202801678	0.756	0.783	1
Fosb	0.005507098	0.236483057	0.225	0.163	1
Perp	0.005516184	0.257822746	0.606	0.553	1
Rps8	0.005530613	0.142354329	0.984	0.961	1
Kif13a	0.005547781	-0.18573489	0.736	0.764	1
Ehd2	0.005602624	-0.654076373	0.083	0.122	1
Timm23	0.005613314	0.185783523	0.714	0.681	1
1700110K17Rik	0.005624688	-1.442209274	0.017	0.037	1
Slc8b1	0.005632059	-2.016636962	0.003	0.014	1
Wnt4	0.00565224	-2.019148377	0.003	0.014	1
Prr16	0.00565224	-1.74105911	0.003	0.014	1
Malat1	0.005685914	-0.148473268	1	1	1
Pno1	0.005692931	0.55105643	0.205	0.152	1
Wbp1	0.005693928	0.436419273	0.196	0.142	1
Entpd5	0.005694181	0.329371648	0.3	0.236	1
Mob1b	0.005720535	-0.33574451	0.561	0.583	1
Gm20635	0.005720671	-1.461317245	0.013	0.031	1
Cyp4b1	0.005720848	-2.770162592	0.002	0.01	1
Ppp1ca	0.005734781	0.172161924	0.722	0.656	1
Gm47167	0.005761702	-0.409555123	0.201	0.26	1
Mfsd13b	0.005773106	-2.927072659	0.002	0.01	1
Gm12536	0.005773106	-2.451937768	0.002	0.01	1
Kcnn3	0.005773106	-2.158113767	0.002	0.01	1
1110002E22Rik	0.005776891	-0.386298558	0.43	0.48	1
Mterf2	0.005784291	0.552971637	0.102	0.061	1
Rangap1	0.005793536	0.265747781	0.336	0.268	1
Slc23a2	0.005800692	-0.54097865	0.131	0.177	1
Gm12381	0.005812581	-1.913370755	0.002	0.01	1
Ankrd7	0.005812581	-1.843298344	0.002	0.01	1
Cdk12	0.005834157	-0.258905931	0.505	0.557	1
Shfl	0.005839033	-1.614063126	0.002	0.01	1
Gpr156	0.005839033	-1.600962769	0.002	0.01	1
Frem2	0.00584716	-0.658876799	0.119	0.165	1
Zfp516	0.005861474	-0.449510945	0.237	0.291	1
Gm26797	0.005865593	-1.59494167	0.002	0.01	1
Zfp410	0.005898821	-0.341215823	0.177	0.232	1
Lrrc8c	0.005922801	-0.457659234	0.242	0.293	1
Fh1	0.005946442	0.201618238	0.772	0.746	1
1810062O18Rik	0.005948972	-0.592593865	0.061	0.096	1
Rufy1	0.005952801	0.192068969	0.343	0.274	1
Dcun1d2	0.005956811	0.314595737	0.256	0.195	1
Aff4	0.005988469	-0.247376401	0.631	0.661	1
Lrrfip2	0.006013669	0.178660724	0.872	0.839	1
Cdh3	0.006020584	-0.48922361	0.262	0.313	1
Mtln	0.006049856	0.324525761	0.393	0.323	1
Med9os	0.006091288	-0.987189621	0.017	0.037	1
Nek2	0.006094893	0.724206235	0.116	0.073	1
Ctdspl	0.006107034	-0.435149608	0.277	0.335	1
Zhx3	0.006117685	-0.370321173	0.162	0.215	1
Slc39a6	0.006129422	-0.495134393	0.077	0.116	1
Ppme1	0.006185445	0.371989771	0.368	0.305	1
Ddah2	0.006186891	-0.327387787	0.318	0.372	1
Igfbp7	0.006202313	-0.809781794	0.074	0.11	1
Lamtor4	0.006210542	0.24373715	0.489	0.421	1
Sart3	0.006218149	0.638063159	0.226	0.173	1
9630014M24Rik	0.006224988	-1.022701695	0.039	0.067	1
Tmem256	0.006232671	0.208138347	0.582	0.522	1
Zfp385a	0.00623523	-1.526218091	0.02	0.041	1
Tcp1	0.006259475	0.177529616	0.697	0.626	1
Daam1	0.006261428	-0.218433235	0.809	0.825	1
Eln	0.006282574	-0.63514316	0.109	0.152	1
Spsb2	0.00630367	-1.211718083	0.026	0.049	1
Ablim3	0.006307953	0.841111016	0.047	0.02	1
Hnrnpll	0.006321367	0.113631455	0.425	0.346	1
Ndufs1	0.006336805	0.137264157	0.848	0.811	1
Nfrkb	0.006338232	-0.624354738	0.176	0.224	1
Sema5a	0.006384296	-0.357976864	0.32	0.378	1
Enah	0.006400097	-0.222862402	0.866	0.862	1
Rnps1	0.00641962	0.227554043	0.54	0.467	1
Mageh1	0.006429489	-0.615816323	0.083	0.122	1
Foxp1	0.006522799	-0.155592179	0.82	0.839	1
Smim7	0.006530797	0.333788665	0.405	0.339	1
Mrpl30	0.006562659	0.244559488	0.577	0.522	1
Drg2	0.006567295	0.621929026	0.117	0.075	1
Tmem106c	0.006575624	0.840554621	0.103	0.063	1
Tubb2b	0.006586615	0.261730125	0.568	0.502	1
Dab2ip	0.006607287	-0.357760134	0.414	0.461	1
Gm41764	0.006619614	-1.536176241	0.027	0.051	1
Med29	0.006640423	0.244140399	0.393	0.325	1
Gmps	0.006705271	0.202707156	0.621	0.561	1
Lama4	0.006723991	-0.205659997	0.684	0.719	1
Rtn2	0.006757257	-0.593101627	0.063	0.098	1
Asph	0.00680589	-0.134154491	0.764	0.776	1
Chrac1	0.006817424	0.234103815	0.487	0.419	1
Nrg4	0.006935965	-1.125382234	0.011	0.028	1
Gart	0.006937519	0.350031756	0.282	0.22	1
Paqr6	0.00695511	-1.69829167	0.004	0.016	1
Maml2	0.006973543	-0.354324123	0.503	0.551	1
Dusp26	0.006999186	-1.576406194	0.004	0.016	1
Triap1	0.007010129	0.496683281	0.19	0.138	1
Pex5l	0.00704823	-1.595990566	0.01	0.026	1
Gm30054	0.007052422	-0.746771598	0.061	0.094	1
Sap18	0.007052915	0.205311198	0.535	0.459	1
Rel	0.007116839	0.242432979	0.168	0.116	1
Arhgef3	0.007121032	0.197897406	0.378	0.303	1
Hint3	0.00715445	0.389096021	0.348	0.285	1
Mrpl37	0.007157819	0.607173769	0.237	0.187	1
Tmem56	0.007161244	-1.500688361	0.01	0.026	1
Ube2s	0.007174832	0.213392009	0.696	0.628	1
Col4a6	0.007182197	-0.325775595	0.245	0.301	1
Rhobtb1	0.007225288	-0.386016061	0.296	0.35	1
Aifm1	0.007242374	0.241994399	0.63	0.585	1
Cthrc1	0.007278665	-1.224146608	0.025	0.047	1
Rbm41	0.007298024	-0.335491069	0.201	0.256	1
Arhgap42	0.007304235	0.508595241	0.162	0.112	1
BC034090	0.007306074	-0.551166466	0.201	0.252	1
Cc2d2a	0.007309188	-0.424803372	0.228	0.283	1
Ldlrad3	0.00732584	-0.481077237	0.103	0.146	1
Pcmtd2	0.007355239	-0.352664956	0.31	0.364	1
Tmem51	0.00736496	-0.530009313	0.209	0.258	1
Ppia	0.007386822	0.108498345	0.975	0.959	1
D830005E20Rik	0.007399901	0.326817324	0.414	0.346	1
Pdk1	0.007402187	0.152229543	0.612	0.549	1
Acta1	0.007427742	-1.047432312	0.219	0.266	1
Mir133a-1hg	0.007454074	0.467037267	0.266	0.207	1
Brsk1	0.007458389	-0.773550192	0.04	0.069	1
Tbl1x	0.007470389	0.170054825	0.815	0.766	1
Chd4	0.007474083	-0.14469514	0.807	0.819	1
Rexo2	0.007485078	0.157234178	0.371	0.303	1
Sh3bp5	0.007523662	-0.385833822	0.153	0.203	1
Tap2	0.007616882	-1.788449089	0.006	0.018	1
Plekhh2	0.007646648	-1.420035313	0.018	0.037	1
Tmem204	0.007657369	-1.398916498	0.009	0.024	1
Apobec2	0.0076685	0.189880134	0.667	0.598	1
Ogdhl	0.0076737	-1.823926644	0.018	0.037	1
Tnfsf13	0.007682819	-1.13171997	0.006	0.018	1
4930593A02Rik	0.007709949	-1.905078623	0.008	0.022	1
Ago2	0.007728903	-0.204870493	0.633	0.673	1
Magoh	0.00775808	0.27373057	0.429	0.36	1
Ahr	0.007760392	-1.501185659	0.006	0.018	1
Mmp16	0.007796458	-0.709291174	0.03	0.055	1
Dennd1a	0.007802844	-0.257612177	0.71	0.74	1
Ppa1	0.007856618	0.247767231	0.393	0.321	1
Tfrc	0.007865962	0.216249001	0.511	0.443	1
Pibf1	0.007867131	-0.293875416	0.352	0.409	1
Gm21887	0.007874953	-0.876546251	0.047	0.077	1
Marveld1	0.007909354	-0.723560089	0.079	0.116	1
Tinf2	0.007917661	0.618076885	0.09	0.053	1
Lrrtm4	0.007922614	-2.120105787	0.007	0.02	1
Fscn2	0.007940343	-0.728663559	0.006	0.018	1
Chst7	0.007956195	2.204739772	0.018	0.002	1
Wdr89	0.007990734	0.441984395	0.244	0.189	1
Txndc16	0.007997922	-0.366581009	0.161	0.209	1
Traf5	0.008018368	-0.416452758	0.141	0.187	1
C1ql3	0.008023228	-0.587364555	0.037	0.065	1
Rtp4	0.00803385	-1.537832915	0.014	0.031	1
Dnase2a	0.008111171	-1.442473405	0.023	0.045	1
Ube2h	0.008119312	-0.195013461	0.634	0.663	1
St6galnac6	0.008143233	-0.452812117	0.116	0.159	1
Arhgap24	0.008150958	-0.470655619	0.22	0.268	1
Ctnna3	0.00817226	-0.121417414	0.994	0.99	1
Dlat	0.008178343	0.186431738	0.745	0.715	1
Tsc22d3	0.008233662	-0.39366614	0.367	0.419	1
BC052040	0.008241453	-0.453188059	0.35	0.394	1
Sgcd	0.008256337	0.117355746	0.848	0.809	1
Hmgcs1	0.008309497	0.262109986	0.506	0.441	1
Lrrc9	0.008309896	-0.908353297	0.029	0.053	1
Mrpl45	0.00836617	0.265141895	0.403	0.343	1
Pdia5	0.008370417	-0.707659037	0.078	0.114	1
Kcna4	0.008488346	-0.364982616	0.173	0.224	1
Ntf3	0.008496733	-0.785763359	0.049	0.079	1
Ube4bos1	0.008532439	-0.649473085	0.076	0.112	1
Myh7	0.008533846	-0.100536299	0.998	0.996	1
Zfp691	0.008549841	1.055292251	0.054	0.026	1
Lrpap1	0.008602323	-0.368197945	0.268	0.319	1
Glrx3	0.008661449	0.183602066	0.545	0.476	1
Akap12	0.008696034	-0.593088907	0.074	0.11	1
Mpv17	0.008701597	0.346148163	0.286	0.228	1
Atp8b1	0.008748557	0.406373247	0.153	0.106	1
Med17	0.008752396	-0.463997324	0.109	0.152	1
Phpt1	0.008774419	0.286495324	0.272	0.211	1
Polr2m	0.008799935	0.221015161	0.617	0.535	1
Rps25	0.008803005	0.14325402	0.845	0.825	1
Fxn	0.008832178	0.304648744	0.398	0.339	1
Tor2a	0.00890659	0.813496825	0.103	0.065	1
Rps2	0.008944277	0.109088857	0.963	0.957	1
Tia1	0.008976011	-0.185447342	0.546	0.6	1
Ndufs8	0.008980085	0.2571261	0.584	0.559	1
Qdpr	0.008993235	0.327672562	0.316	0.258	1
Fam110b	0.009008126	-0.580700178	0.149	0.193	1
Hint2	0.009016222	0.200838149	0.546	0.486	1
Eif2s2	0.009100859	0.141537486	0.755	0.705	1
Gm47460	0.009102489	-0.807411272	0.057	0.089	1
Aoah	0.009123561	-3.521369182	0.003	0.012	1
Cox14	0.009128187	0.199423716	0.634	0.6	1
Gm15345	0.009135704	-0.929285793	0.041	0.069	1
Prmt3	0.009149824	0.286068595	0.278	0.222	1
Lyz1	0.009157374	-3.115907931	0.003	0.012	1
Dennd2a	0.009173137	-0.686165057	0.05	0.081	1
Sptssa	0.009184646	0.177638573	0.434	0.366	1
Gm15567	0.009225338	-2.328593213	0.003	0.012	1
Gm9939	0.009310925	-1.734175546	0.003	0.012	1
Adamts1	0.009316446	0.546957736	0.157	0.11	1
Milr1	0.009318687	-0.694341652	0.013	0.03	1
Rbm24	0.009328533	-0.123224488	0.91	0.907	1
Armh3	0.009329699	0.267846054	0.417	0.348	1
Arfgef3	0.009333045	-0.669790106	0.038	0.065	1
Gm48202	0.009345358	-1.801132078	0.003	0.012	1
Sh3tc2	0.009345358	-1.523886816	0.003	0.012	1
Cdadc1	0.009352181	-0.572817747	0.203	0.25	1
Slc12a7	0.009358983	0.310388742	0.342	0.281	1
Zfpm2	0.009388128	-0.121214114	0.975	0.967	1
St6gal1	0.009389833	-0.577082266	0.089	0.128	1
Ipo5	0.009410102	0.333262356	0.472	0.406	1
Zfp786	0.009414564	-1.300625695	0.003	0.012	1
Cyfip1	0.009416299	-0.344976633	0.315	0.37	1
Mrpl13	0.009430278	0.224889832	0.469	0.406	1
Mrps26	0.009438325	0.245142025	0.4	0.333	1
Ndufaf8	0.009483919	0.229289777	0.453	0.398	1
Lrmda	0.009484034	-0.339192271	0.27	0.321	1
Dcp1a	0.009511606	-0.543324416	0.193	0.242	1
Tbx5	0.009518936	0.299397306	0.234	0.177	1
Mapkap1	0.009553072	0.144211916	0.536	0.457	1
Yod1	0.009579074	-0.684060967	0.047	0.077	1
4930565N06Rik	0.00958148	-0.92201745	0.04	0.067	1
Atp6v0a2	0.00958399	0.46143915	0.15	0.104	1
Actc1	0.009665498	0.117743414	1	1	1
Sirt3	0.009709505	0.177042053	0.323	0.26	1
Gm47271	0.009745378	-0.456035955	0.249	0.299	1
Nfkb1	0.009760502	0.228881247	0.475	0.402	1
Fhl1	0.009769804	-0.532593861	0.352	0.398	1
Cacnb1	0.009769827	-1.259238053	0.022	0.043	1
Postn	0.009775525	-0.375508467	0.189	0.238	1
Rnaseh2c	0.009812408	0.19090395	0.453	0.392	1
Gm12865	0.00989085	2.314897561	0.024	0.006	1
Gipc2	0.009894261	0.50121864	0.134	0.091	1
Fibp	0.009912375	0.273516709	0.472	0.396	1
Snd1	0.009949752	-0.222247431	0.643	0.663	1
Cerk	0.009979268	0.423306032	0.23	0.175	1
Mylk4	0.010005088	0.421412237	0.056	0.028	1
Mvd	0.010076601	0.8127925	0.071	0.039	1
Cmtm7	0.010078252	0.285104889	0.357	0.293	1
Nudt18	0.01010649	-0.642864334	0.059	0.091	1
Sqstm1	0.010148424	-0.331592733	0.333	0.382	1
Vps13c	0.010151246	-0.29759108	0.439	0.48	1
Eif4a3	0.010164898	0.172123958	0.399	0.327	1
Pdlim5	0.01017463	-0.12747763	0.965	0.967	1
Ccdc171	0.01017739	-0.451263422	0.175	0.224	1
Fam189a2	0.010307118	-0.261006323	0.424	0.47	1
Zc3h12b	0.010365538	-0.613961478	0.085	0.122	1
Fdps	0.010371149	0.327176476	0.348	0.291	1
Tcap	0.010386835	-0.211855503	0.597	0.638	1
Rps19	0.010422713	0.142849796	0.853	0.819	1
Snupn	0.010447183	-0.354483916	0.076	0.112	1
Faxc	0.010456473	-0.773302582	0.04	0.067	1
Eif2b3	0.010467482	0.391234181	0.171	0.122	1
Camk2g	0.0104846	-0.258446897	0.585	0.612	1
Slc16a3	0.010503008	0.418957853	0.299	0.244	1
Qpct	0.010523375	-0.868966898	0.046	0.075	1
Zdhhc14	0.010547438	0.357166896	0.09	0.053	1
Bad	0.01055349	0.335925299	0.232	0.177	1
Tmem11	0.010599324	0.254566937	0.376	0.313	1
Prlr	0.010631067	1.193245768	0.039	0.016	1
Gabbr1	0.010640889	-0.730977232	0.045	0.073	1
Trp53inp1	0.010641453	-0.650445385	0.064	0.096	1
Slc12a9	0.010647859	-1.13951587	0.024	0.045	1
Cs	0.01066385	0.192402766	0.758	0.736	1
Bzw2	0.010671455	0.151089226	0.79	0.738	1
Gm41442	0.010671462	-1.654591511	0.011	0.026	1
Dyrk2	0.01068361	-0.268400673	0.384	0.437	1
Eif3i	0.010770121	0.179670119	0.545	0.476	1
Rpl13	0.010774683	0.129015517	0.983	0.986	1
Galnt18	0.010805528	0.426546693	0.158	0.114	1
Rpp25	0.010821791	-0.915430521	0.016	0.033	1
Enpep	0.010833271	-0.855568519	0.068	0.1	1
Cacnb2	0.010843999	-0.13261789	0.99	0.982	1
Glrx5	0.010864324	0.129849042	0.637	0.581	1
Ccni	0.010882072	-0.327633101	0.405	0.449	1
Rin2	0.010887541	-0.484891597	0.26	0.307	1
Slc43a2	0.010925602	-1.729364398	0.011	0.026	1
Nudt8	0.010933955	0.40929977	0.305	0.252	1
Mthfd2	0.010966241	0.398526628	0.16	0.112	1
Tmem127	0.010970221	0.381736009	0.147	0.102	1
Tmem35a	0.010972968	0.343063995	0.206	0.154	1
S100a13	0.010974009	0.291588129	0.481	0.423	1
Dtx3	0.010982067	-0.501326227	0.09	0.128	1
Eya4	0.011003235	1.183295474	0.017	0.002	1
Creb1	0.011039445	-0.307873405	0.406	0.457	1
Itsn1	0.011055006	0.202738763	0.442	0.368	1
Tango6	0.01109899	0.434363181	0.232	0.179	1
Cacna2d1	0.01109936	-0.173088892	0.874	0.884	1
Zbtb8a	0.011123739	-0.858094407	0.056	0.087	1
1500009L16Rik	0.011153822	-0.478638193	0.153	0.199	1
Rnf157	0.011169433	-0.503532973	0.099	0.138	1
Clstn2	0.01122977	-0.990177719	0.024	0.045	1
Pole4	0.011246838	0.20456304	0.32	0.256	1
Kcnj12	0.011277069	-0.793235041	0.045	0.073	1
Itgb5	0.01137809	-0.29321308	0.363	0.411	1
Wnk2	0.011380344	0.615147127	0.124	0.083	1
Fam89a	0.011392686	-2.372491436	0.004	0.014	1
Wdr60	0.011394003	-1.689455758	0.015	0.031	1
1700016K05Rik	0.011410944	-2.159665023	0.004	0.014	1
Zfp385b	0.011421884	0.655426906	0.146	0.102	1
Gm16235	0.011429227	-2.227064352	0.004	0.014	1
Myom2	0.011438054	-0.634071879	0.169	0.213	1
Gpcpd1	0.011443956	-0.457514833	0.185	0.232	1
Itgav	0.011555733	-0.420907937	0.164	0.215	1
Nkain2	0.011573203	-0.564560105	0.143	0.187	1
4833422C13Rik	0.011598979	-0.821245098	0.062	0.094	1
Fgf12	0.011608199	-0.590542596	0.027	0.049	1
Gm16212	0.011613499	-1.735070206	0.004	0.014	1
Tacc1	0.011644485	-0.316869018	0.467	0.5	1
Ube2a	0.011648664	0.248814427	0.485	0.417	1
Dhcr24	0.011662463	0.576597538	0.186	0.14	1
Ddx25	0.011669292	-2.218087019	0.004	0.014	1
Cfap53	0.011725323	-1.528574732	0.004	0.014	1
Pabpc5	0.011744053	-1.349237753	0.004	0.014	1
Gm15283	0.011836351	-0.249825746	0.482	0.526	1
Arid1a	0.011848617	-0.180736517	0.614	0.652	1
Slc7a8	0.011857259	-1.041377595	0.041	0.067	1
Mbip	0.011900834	-0.537491504	0.174	0.219	1
Rps6	0.011901269	0.140020012	0.808	0.776	1
Prcc	0.011914613	0.453849293	0.224	0.173	1
Pou2f3	0.011964144	-0.490624444	0.018	0.037	1
Prkar1b	0.012000348	-0.829677745	0.021	0.041	1
Bivm	0.012017545	0.631285689	0.075	0.043	1
Atxn7l1	0.012031017	-0.520968815	0.234	0.28	1
Rasgef1b	0.012051034	-0.356570421	0.396	0.439	1
Gm10115	0.012070331	-0.333010934	0.118	0.161	1
Vegfc	0.012079806	-0.392980655	0.236	0.285	1
Gm43259	0.012093438	0.649153889	0.104	0.067	1
Dpp8	0.012118207	-0.42588073	0.319	0.366	1
Phf24	0.012171554	0.608687363	0.099	0.063	1
Gm36723	0.012174049	-0.453806159	0.128	0.169	1
Sft2d3	0.012191585	0.794993421	0.093	0.059	1
Slc18a1	0.012265001	-1.75070588	0.008	0.022	1
Fat1	0.012282334	-0.281047321	0.525	0.575	1
Inpp4b	0.012286585	-0.335718885	0.342	0.392	1
Kif7	0.01230806	-1.61611057	0.008	0.022	1
Gm17231	0.012314314	-0.594057362	0.062	0.094	1
Kalrn	0.012386128	-0.243847709	0.71	0.74	1
Shmt1	0.01240817	0.323313802	0.207	0.157	1
Fam227a	0.012433243	-0.746299181	0.026	0.047	1
Sox5os4	0.012451582	-2.158106515	0.005	0.016	1
4732440D04Rik	0.012459737	0.420377258	0.18	0.13	1
Prkag2	0.012463329	0.204946517	0.698	0.64	1
Rpl27	0.012467357	0.140714169	0.868	0.844	1
Zfand1	0.0124696	0.29233581	0.292	0.234	1
Bace2	0.012511228	-0.931061435	0.036	0.061	1
Sox4	0.01252069	-0.29295616	0.616	0.634	1
Epb41l2	0.01252918	-0.381763907	0.338	0.39	1
Rps27l	0.012544013	0.182227956	0.7	0.644	1
B130034C11Rik	0.012613653	-1.54501175	0.029	0.051	1
Zfp213	0.01261638	0.751129139	0.052	0.026	1
Osbpl8	0.012673089	-0.143934248	0.91	0.904	1
Gm47320	0.012681689	-1.478450141	0.007	0.02	1
Mreg	0.012731913	1.224575197	0.049	0.024	1
Atrx	0.012757195	-0.117890339	0.88	0.902	1
Rps23	0.012789568	0.116557825	0.92	0.907	1
Zfp932	0.012800783	-1.140096056	0.047	0.075	1
Myo7a	0.012831971	-2.415048186	0.006	0.018	1
Gatad2b	0.012850557	-0.271744011	0.489	0.537	1
Il1b	0.012917191	1.024496148	0.016	0.002	1
Stip1	0.013006122	0.25159012	0.52	0.457	1
Mrap	0.013043174	0.438618333	0.278	0.226	1
Ptcd1	0.013051197	0.655421268	0.075	0.043	1
Hpgds	0.013062772	-0.579755224	0.026	0.047	1
Mylip	0.013078706	-0.531178663	0.1	0.138	1
Mccc1	0.013106349	0.230453164	0.403	0.339	1
Zfp874b	0.013127458	-0.814977627	0.03	0.053	1
Gm44037	0.013140929	-1.528912016	0.006	0.018	1
Prkg1	0.013161723	-0.156875997	0.854	0.839	1
Fras1	0.013175248	-0.26588301	0.357	0.413	1
4933427D14Rik	0.013176218	-1.285170042	0.007	0.02	1
Cstf2t	0.013178232	0.126208338	0.208	0.154	1
Ptges2	0.013188765	0.317775726	0.234	0.179	1
Fam53a	0.013212993	0.643687387	0.205	0.159	1
S100a11	0.013222596	-0.335341559	0.551	0.559	1
Pik3r1	0.013236061	0.366113899	0.411	0.35	1
Ctnnd1	0.013260482	-0.215506127	0.691	0.724	1
Lrrc14b	0.01326125	0.340933955	0.168	0.12	1
Gm17606	0.013263138	-1.324503094	0.016	0.033	1
Nemp2	0.013269242	1.016667349	0.054	0.028	1
Trim54	0.013276258	-0.566375281	0.013	0.03	1
Lamtor1	0.013303615	0.21189039	0.491	0.423	1
Ece1	0.013304789	-0.770628321	0.041	0.067	1
Samd10	0.013332881	-1.485684269	0.016	0.033	1
Gm47644	0.01333381	-0.537965631	0.282	0.325	1
Gm48283	0.01338576	-1.551551888	0.006	0.018	1
Armcx4	0.013391176	-0.448525631	0.196	0.242	1
Tet2	0.013407007	-0.4006122	0.343	0.388	1
Apc	0.013462491	-0.204994822	0.601	0.657	1
2610203C22Rik	0.013484164	-0.817050741	0.032	0.055	1
Pik3ca	0.013489991	-0.375572846	0.39	0.433	1
Timm17a	0.013521534	0.180548498	0.69	0.665	1
Mal	0.013537409	1.965771919	0.02	0.004	1
Slc25a33	0.013609479	0.79246618	0.072	0.041	1
Tab3	0.013643441	-0.535823132	0.14	0.181	1
Atxn1l	0.013677893	-0.938538232	0.073	0.106	1
Mir99ahg	0.01367886	0.163316299	0.879	0.852	1
Ccdc125	0.013703825	-1.0987755	0.025	0.045	1
Nup37	0.013707355	0.574243302	0.139	0.096	1
Gfer	0.013707658	0.57161416	0.216	0.169	1
Gfm1	0.013719307	0.213290023	0.513	0.451	1
Arid4b	0.013723729	-0.183512757	0.643	0.677	1
Ccl25	0.013749151	0.272376602	0.179	0.13	1
Hmgb1	0.013771203	0.112205886	0.949	0.939	1
Sav1	0.013820757	-0.466818676	0.205	0.252	1
Dhx29	0.013839576	0.486472544	0.177	0.132	1
Rsf1os1	0.013856748	-0.289565304	0.181	0.23	1
Abcc5	0.013889518	-0.330633084	0.338	0.382	1
Gm49719	0.013892022	1.412860936	0.023	0.006	1
Rpl36al	0.013894352	0.111252178	0.828	0.789	1
Hexdc	0.01390741	-0.487890288	0.09	0.126	1
Gm50069	0.013929108	1.12947532	0.023	0.006	1
Wwtr1	0.013995198	-0.301795198	0.391	0.433	1
9630028H03Rik	0.014060548	-2.470992254	0.016	0.033	1
Zfp609	0.014073885	-0.231221227	0.539	0.593	1
Calcrl	0.014076778	-1.293013702	0.012	0.028	1
Slc16a10	0.014092829	0.227087444	0.483	0.421	1
Srgap1	0.01412594	-0.482937913	0.181	0.226	1
Cux2	0.014155052	-0.392415595	0.228	0.274	1
Adcy9	0.014172499	0.380263937	0.204	0.156	1
Cd47	0.014226903	-0.488589572	0.312	0.358	1
Slit2	0.014249789	-0.373041998	0.13	0.169	1
Gja5	0.014254453	0.425970361	0.116	0.077	1
Nsfl1c	0.014308313	0.192273379	0.323	0.262	1
D330023K18Rik	0.01432006	0.603407114	0.112	0.075	1
Adprhl1	0.01434627	-0.174020104	0.75	0.766	1
Ube2e3	0.014368152	0.141245895	0.677	0.632	1
Gm13134	0.01437869	-1.03852731	0.022	0.041	1
Nhlrc1	0.014402691	0.963403085	0.029	0.01	1
H2-DMa	0.014415158	-0.680819603	0.025	0.045	1
Vps39	0.014424062	-0.5701655	0.097	0.134	1
Churc1	0.014493643	0.223399147	0.515	0.459	1
Slc27a1	0.014501445	0.510406318	0.128	0.089	1
Ppp1r3a	0.01453742	0.131503856	0.392	0.331	1
Mier2	0.014562486	1.501269177	0.04	0.018	1
Ccng2	0.01456602	-0.400046154	0.11	0.15	1
Phyh	0.01458198	0.198630185	0.571	0.52	1
Dubr	0.014594405	0.147867551	0.211	0.157	1
Dnajc15	0.014609397	0.192776726	0.592	0.549	1
Dysf	0.014623302	-0.452819329	0.337	0.388	1
Sorbs2os	0.014644555	-0.174135504	0.85	0.862	1
Strip2	0.01467913	-0.165009095	0.719	0.744	1
Rpl7a	0.014714569	0.138245284	0.849	0.819	1
Rps12	0.014737494	0.11199204	0.914	0.882	1
Galk1	0.014759592	0.292040979	0.385	0.325	1
Sema3b	0.014829662	-0.473895562	0.042	0.069	1
Zfp809	0.014829848	-0.533818358	0.142	0.185	1
Npas2	0.014885341	-0.2717045	0.207	0.258	1
Asrgl1	0.014893608	-0.363851158	0.218	0.266	1
Olfml3	0.014911607	-0.873394779	0.047	0.075	1
Zmynd19	0.014963193	0.614054803	0.138	0.096	1
Igfbp5	0.015003718	-0.585677712	0.187	0.228	1
Flna	0.015054424	-0.288320054	0.276	0.325	1
Urm1	0.015064546	0.41563561	0.138	0.096	1
Clmp	0.015087189	1.733314203	0.016	0.002	1
Ldb3	0.015112258	0.112950922	0.967	0.945	1
Gm13919	0.015144176	-0.975539316	0.019	0.037	1
Tcf12	0.015179964	-0.145515724	0.815	0.807	1
Lin7a	0.01519247	-2.665411432	0.002	0.01	1
Gm26954	0.01519247	-2.361783375	0.002	0.01	1
Myo5a	0.015211698	0.340097078	0.39	0.335	1
Bbs4	0.01523412	-1.020437939	0.05	0.077	1
Arhgap27	0.015251206	-2.501488383	0.002	0.01	1
Slc47a1	0.015277946	-0.511969692	0.145	0.185	1
Ctso	0.015283977	-0.613691353	0.054	0.083	1
Myo9b	0.01530272	-0.361803406	0.28	0.325	1
Cfap100	0.015310142	-2.415560209	0.002	0.01	1
4833422M21Rik	0.015310142	-2.18954057	0.002	0.01	1
Gm29491	0.015310142	-2.040682091	0.002	0.01	1
Cfap126	0.015327423	-0.994711924	0.031	0.053	1
Dgki	0.015328563	-0.555506925	0.054	0.083	1
Abhd14a	0.0153443	0.303342372	0.277	0.222	1
Pear1	0.015369278	-2.288776059	0.002	0.01	1
Pofut1	0.015372406	-0.59113366	0.099	0.136	1
Tctex1d2	0.015401936	0.372471405	0.206	0.159	1
Rab20	0.015416661	0.359541242	0.254	0.203	1
Ncald	0.015426419	-0.279050069	0.348	0.4	1
Gm49808	0.015428615	-1.912084371	0.002	0.01	1
Alg10b	0.015451678	0.399259697	0.205	0.156	1
Slc11a1	0.015458359	-1.715153561	0.002	0.01	1
Mrpl15	0.015473625	0.274648096	0.501	0.447	1
Caln1	0.015488154	-1.657975305	0.002	0.01	1
Gm28153	0.015517999	-1.357429299	0.002	0.01	1
Zfp536	0.01554145	-0.304174683	0.204	0.252	1
Hmgcs2	0.015547895	-0.809884781	0.002	0.01	1
Camta2	0.015588106	0.608702846	0.095	0.061	1
Apmap	0.015626113	0.405167903	0.079	0.047	1
Lsg1	0.015633837	0.483462282	0.185	0.14	1
Edf1	0.015668446	0.176362243	0.611	0.555	1
Tenm2	0.015682468	-0.617543678	0.119	0.157	1
Eci2	0.01569844	0.276314707	0.488	0.431	1
Gm16299	0.015734542	-0.349576629	0.095	0.132	1
Uba52	0.015792685	0.149407755	0.69	0.634	1
Commd1	0.015815055	0.145188081	0.621	0.567	1
Col1a1	0.015989101	-0.585460366	0.185	0.228	1
Fggy	0.016004102	-0.339160332	0.078	0.112	1
Bcr	0.016152938	-0.561855537	0.077	0.11	1
Shoc2	0.016202825	-0.256259676	0.42	0.459	1
Triqk	0.01622258	-0.601635832	0.12	0.159	1
2900026A02Rik	0.016297799	-0.338941559	0.205	0.254	1
Pxmp2	0.016323539	0.43528047	0.176	0.132	1
Csnk1g3	0.016339261	-0.299275364	0.467	0.508	1
Elovl7	0.016346583	0.826900134	0.069	0.039	1
Klhdc8b	0.016359534	-0.383977328	0.227	0.274	1
Brat1	0.016400397	-0.697009106	0.026	0.047	1
Uaca	0.016405593	-0.45910194	0.256	0.303	1
Gm14296	0.016416481	0.382540334	0.121	0.083	1
Sgk1	0.016500361	-1.996317908	0.01	0.024	1
AU022252	0.016518965	0.365967045	0.148	0.104	1
2810429I04Rik	0.016524629	0.250913544	0.12	0.081	1
Ttll12	0.016581135	-0.901021348	0.034	0.057	1
Mrpl47	0.016585743	0.327208595	0.276	0.224	1
1190007I07Rik	0.016585992	0.35146262	0.29	0.236	1
Kif16b	0.016588346	0.138400811	0.544	0.467	1
Sdf2l1	0.016592191	-0.317826526	0.105	0.144	1
Fbxo31	0.016594282	0.369964186	0.076	0.045	1
Gm17590	0.016617916	-0.302848882	0.033	0.057	1
Vps53	0.016621767	-0.428008673	0.225	0.272	1
Pdgfrl	0.0166326	-0.277463158	0.042	0.069	1
Kcnmb4	0.016656428	-0.90059548	0.018	0.035	1
Trmo	0.016657193	0.787032227	0.051	0.026	1
Mcf2l	0.016719667	-0.961685138	0.021	0.039	1
Map3k5	0.016730166	0.19422937	0.604	0.531	1
Prkd2	0.016738188	-0.903138565	0.028	0.049	1
Psrc1	0.016840804	0.762746118	0.061	0.033	1
Tmem176b	0.016928313	-0.356483293	0.445	0.469	1
Lamp2	0.016977263	-0.253526226	0.546	0.581	1
Armcx3	0.017008649	-0.339317617	0.419	0.449	1
Fmn1	0.01701468	0.627175864	0.098	0.063	1
Dnajc12	0.01706041	-0.529265569	0.047	0.075	1
Zfp994	0.017081233	-0.778324881	0.046	0.073	1
Palmd	0.017096275	-0.480787045	0.141	0.183	1
Gm49602	0.017105124	1.127803153	0.04	0.018	1
Mpi	0.01718979	0.478970578	0.185	0.14	1
Dnajc5	0.01725655	0.303772996	0.422	0.356	1
Farsb	0.017287257	0.236930046	0.329	0.268	1
Abat	0.017346095	0.437667855	0.203	0.156	1
Snap91	0.017373582	0.135590704	0.896	0.858	1
Tppp3	0.017418007	1.018975509	0.034	0.014	1
Glipr2	0.017423393	-0.737864178	0.028	0.049	1
Rin3	0.01742827	-0.871771411	0.037	0.061	1
Gm16638	0.017440834	-0.642512048	0.028	0.049	1
5430416N02Rik	0.017455752	0.85740871	0.068	0.039	1
Polr2k	0.01746083	0.238566361	0.485	0.429	1
Tmem242	0.017474622	0.428238249	0.18	0.136	1
Ncoa1	0.017514548	0.22065986	0.69	0.654	1
Efna4	0.017515629	-1.476857035	0.022	0.041	1
Rab3d	0.017519109	-1.197608371	0.014	0.03	1
1700037H04Rik	0.017597468	0.395779175	0.175	0.13	1
Ssna1	0.017681374	0.366727515	0.349	0.297	1
Dync1h1	0.017783514	-0.242681417	0.675	0.681	1
Shank2	0.01778559	-1.38977171	0.02	0.037	1
mt-Nd4l	0.017786008	-0.109378882	0.991	0.994	1
Smim5	0.01779043	0.333759054	0.323	0.268	1
Prickle3	0.017803993	0.613183975	0.07	0.041	1
Atad3a	0.017809283	0.186644806	0.542	0.472	1
D7Ertd443e	0.017811728	-1.00129404	0.025	0.045	1
Acot7	0.017812929	0.500114907	0.188	0.144	1
Nus1	0.017828016	0.285301963	0.29	0.236	1
4933417O13Rik	0.017850023	0.365946783	0.203	0.156	1
Ccser1	0.017855119	-1.296597363	0.02	0.037	1
Gnptab	0.017888446	-0.277917025	0.194	0.24	1
Rnf139	0.017888501	-0.581850792	0.181	0.224	1
Zfyve19	0.017960978	0.666075826	0.078	0.047	1
Hpgd	0.018028187	-1.892363723	0.009	0.022	1
Coa3	0.01805786	0.206397665	0.542	0.486	1
4930445B16Rik	0.018071538	-0.700036388	0.01	0.024	1
Snrpd2	0.018078681	0.164305939	0.666	0.608	1
Zmiz1	0.018138486	-0.172282456	0.564	0.614	1
Rpl23a	0.018146108	0.145034956	0.908	0.894	1
Pik3c2a	0.018156446	-0.231311179	0.355	0.407	1
Tab2	0.018178093	-0.249910689	0.546	0.591	1
Rtl1	0.01818679	-1.64271465	0.009	0.022	1
Bod1	0.018190233	0.238321206	0.353	0.295	1
Rap1gap	0.018222465	1.24847684	0.042	0.02	1
Negr1	0.01822804	-1.468945236	0.017	0.033	1
Snrpf	0.018253382	0.145822937	0.698	0.646	1
Bgn	0.018255499	-0.614847637	0.063	0.093	1
Stk38l	0.018264443	-0.272455204	0.354	0.407	1
Riox2	0.018275157	0.543212163	0.175	0.132	1
Gpm6b	0.018286536	-1.783690307	0.009	0.022	1
Setd7	0.018290175	-0.374820997	0.381	0.419	1
Gin1	0.018308345	0.161944229	0.265	0.205	1
Btrc	0.018335204	-0.312888802	0.36	0.413	1
Akr7a5	0.018354243	0.346591705	0.263	0.213	1
Atp13a3	0.018445164	-0.341839052	0.4	0.447	1
Gm15564	0.018447126	-1.43210091	0.009	0.022	1
Ezr	0.018462049	0.180787495	0.583	0.528	1
F630040K05Rik	0.018520678	0.461612619	0.025	0.008	1
Crppa	0.018579596	-0.304570981	0.233	0.281	1
Vps37a	0.018589389	0.268444698	0.289	0.232	1
Smim1	0.018621776	-0.414481551	0.103	0.14	1
Mettl24	0.018661394	0.199395552	0.155	0.11	1
Gm37459	0.018700276	-0.76888424	0.025	0.045	1
Tvp23b	0.018756431	-0.721207459	0.149	0.187	1
Cfap161	0.018790748	1.754403793	0.018	0.004	1
Rnpc3	0.018862091	-0.396194457	0.262	0.307	1
Mboat7	0.018869954	-0.553726369	0.083	0.116	1
Upp1	0.018882617	0.463959482	0.186	0.142	1
Commd3	0.018978762	0.24486589	0.554	0.502	1
Large1	0.018999061	-0.2260388	0.742	0.772	1
Zfp57	0.019074066	-0.864645313	0.02	0.037	1
Sapcd1	0.019074382	-2.400881292	0.003	0.012	1
Tst	0.019123398	0.408844338	0.161	0.118	1
Gabra4	0.019127608	-0.967851783	0.027	0.047	1
Angpt1	0.019129536	-0.51288445	0.268	0.311	1
Zfp707	0.019135998	-0.826801357	0.037	0.061	1
Dbn1	0.01918882	-1.020061324	0.035	0.057	1
Zfp429	0.019206015	-1.120277956	0.009	0.022	1
Ptk7	0.019207892	-0.545373015	0.14	0.179	1
Ktn1	0.01920865	0.136942173	0.919	0.892	1
Gm36037	0.019214816	-0.380097845	0.155	0.199	1
Cacnb3	0.019221932	-0.421491077	0.014	0.03	1
Rab5if	0.019232226	0.135762253	0.567	0.512	1
Srsf10	0.019233713	0.127182274	0.602	0.545	1
Rpl37a	0.019291856	0.115923222	0.93	0.925	1
Gm14862	0.019292616	-2.319556651	0.003	0.012	1
Kcnj6	0.019339437	-0.612975157	0.103	0.138	1
Vdr	0.019355368	-2.147243707	0.003	0.012	1
Gm49959	0.019384843	-0.226116395	0.466	0.504	1
Nsun7	0.019386811	-1.761915201	0.003	0.012	1
Snx10	0.019401602	-0.301143201	0.161	0.205	1
Rps29	0.019406061	0.116435826	0.97	0.976	1
M1ap	0.019418298	-1.918169867	0.003	0.012	1
Fjx1	0.019418298	-1.795056918	0.003	0.012	1
Vezf1	0.019431352	-0.388396127	0.364	0.407	1
Elmod2	0.019463104	-0.54693429	0.063	0.093	1
Mrpl27	0.019529194	0.276061375	0.425	0.366	1
Fbxo32	0.019541678	-0.511857583	0.191	0.234	1
Fam78b	0.019544695	-2.201189829	0.003	0.012	1
Mrpl46	0.019553806	0.326192539	0.313	0.262	1
Prorp	0.019607392	-0.587711579	0.095	0.13	1
Pdia4	0.019607947	-0.438654996	0.219	0.266	1
Ptges	0.019608163	-1.420544317	0.003	0.012	1
Gm48677	0.01963167	-0.739634171	0.054	0.081	1
Plac1	0.019648532	-1.218503892	0.024	0.043	1
Bfar	0.01966209	-0.443212345	0.225	0.27	1
Gm33373	0.019671811	-1.636748858	0.003	0.012	1
Gm38393	0.019684558	-0.830889192	0.031	0.053	1
Trip6	0.019685905	-0.467913149	0.088	0.122	1
Gm35550	0.019735639	-1.044896719	0.003	0.012	1
Notch1	0.01974946	-0.999122066	0.013	0.028	1
Mrps6	0.019771442	0.248760088	0.374	0.313	1
Msrb1	0.019790826	0.381741735	0.198	0.152	1
Mlec	0.019796913	-0.206637855	0.506	0.547	1
Plec	0.019906702	-0.215547114	0.562	0.6	1
Tmem120b	0.019911208	0.859758818	0.089	0.057	1
Mvb12b	0.019933521	-0.643094625	0.101	0.136	1
Slc9a9	0.019971861	-0.539004893	0.086	0.12	1
Efcab2	0.020001133	0.593400627	0.238	0.195	1
Kcnj11	0.02000427	0.212676716	0.117	0.079	1
Manea	0.020027157	-0.443880447	0.167	0.209	1
Il4	0.020062902	-0.968220305	0.013	0.028	1
Slc29a2	0.020091894	0.404903675	0.12	0.083	1
Ddx5	0.020124584	-0.110416543	0.867	0.888	1
A930029G22Rik	0.020131361	0.565392713	0.062	0.035	1
Sh3rf2	0.020175773	-0.997495983	0.05	0.077	1
Klhl10	0.020258912	-1.242115665	0.008	0.02	1
Edil3	0.020287612	-1.256146128	0.018	0.035	1
Gm48226	0.020316501	0.436340443	0.103	0.069	1
Lnpep	0.020343707	-0.134573478	0.787	0.799	1
Mettl5	0.020360513	0.274741646	0.204	0.156	1
8430419K02Rik	0.020363728	-0.977558157	0.028	0.049	1
Arid2	0.020391968	-0.166449319	0.537	0.598	1
Tgfbr1	0.02043155	-0.261577915	0.397	0.447	1
Slc39a14	0.020468653	0.242454824	0.121	0.083	1
Gm16124	0.020496656	-0.699452556	0.055	0.083	1
Cdh24	0.020603183	-0.956000335	0.028	0.049	1
Gm10371	0.020647342	-0.992311366	0.021	0.039	1
Zranb2	0.020677136	-0.143680686	0.631	0.665	1
Tsc22d4	0.020689436	0.166658107	0.608	0.533	1
Anapc11	0.020699483	0.180341591	0.503	0.431	1
Gm29282	0.020699895	-1.976023162	0.007	0.018	1
E230014E18Rik	0.020725143	-1.956458087	0.007	0.018	1
Ccdc14	0.020746209	-0.56932295	0.101	0.138	1
Zfp334	0.020787362	-0.642728716	0.047	0.073	1
Scin	0.02079645	-0.365795807	0.079	0.112	1
Neat1	0.020801855	-0.75559102	0.075	0.106	1
Atg13	0.020815883	-0.571507663	0.14	0.179	1
Gpx7	0.020844908	-0.288332978	0.126	0.165	1
Fxyd1	0.020850966	-0.162117383	0.823	0.844	1
C2cd4b	0.020855966	-0.944689495	0.013	0.028	1
Gm13856	0.020877198	-1.789750426	0.007	0.018	1
Gm14966	0.020930014	-0.926301452	0.038	0.061	1
1700034P13Rik	0.02095359	-2.488818749	0.007	0.018	1
Mrpl58	0.020992568	0.233695165	0.464	0.407	1
Dtnb	0.02100998	-0.361206021	0.205	0.25	1
Ttc27	0.021047832	0.353768495	0.182	0.136	1
Ranbp17	0.021049462	-0.42736816	0.193	0.236	1
Scarb2	0.021061043	-0.32733189	0.292	0.335	1
Cacybp	0.021105622	0.208079628	0.602	0.559	1
5033428I22Rik	0.021142675	-0.340490719	0.199	0.244	1
Camkk2	0.021151136	-0.645450742	0.06	0.089	1
Gm26743	0.021209673	-2.067525028	0.006	0.016	1
Pfkm	0.021242078	0.218513317	0.507	0.439	1
Rps14	0.021254418	0.103159519	0.944	0.909	1
Gm3173	0.021293285	-2.065169851	0.006	0.016	1
Slmap	0.021339133	-0.133103813	0.809	0.839	1
Phex	0.02136755	-1.673693439	0.012	0.026	1
Zfyve1	0.021390192	-0.502250151	0.131	0.169	1
Spink4	0.021391934	-0.989310313	0.021	0.039	1
Rgs22	0.021424767	-0.947956328	0.026	0.045	1
Cd38	0.021452367	-1.32681878	0.004	0.014	1
B3glct	0.021456161	-0.48171187	0.101	0.136	1
Malsu1	0.021469355	0.152985605	0.354	0.289	1
Ucp2	0.021469729	-0.858054931	0.052	0.079	1
Cystm1	0.02148782	-0.456447937	0.327	0.358	1
Gm26648	0.021489496	-1.725265722	0.006	0.016	1
Selenop	0.021502491	-0.519060906	0.175	0.215	1
Dnajc10	0.02150593	-0.340286057	0.247	0.291	1
Slc15a3	0.021545845	-1.708882035	0.006	0.016	1
Immp1l	0.021549625	0.21624103	0.54	0.482	1
2410021H03Rik	0.021563682	-0.574812062	0.076	0.108	1
Rpl14	0.021588021	0.124106607	0.829	0.781	1
Hirip3	0.021594591	0.321058725	0.23	0.181	1
Fzd5	0.021603539	0.603132167	0.059	0.033	1
1700029J07Rik	0.021635328	-1.320050625	0.035	0.057	1
Gm20139	0.021652147	-0.739645617	0.007	0.018	1
Usp50	0.021661	-0.373757043	0.229	0.278	1
Ntrk3	0.021687279	-1.117003959	0.006	0.016	1
Cdh2	0.021735341	-0.129538787	0.987	0.99	1
Atp8a2	0.021747723	-0.414110989	0.201	0.244	1
Dock11	0.021756652	-0.484206425	0.111	0.148	1
Zswim8	0.021757953	-0.458820439	0.177	0.219	1
Irx2	0.021759356	-1.105976756	0.041	0.065	1
Dlgap4	0.021784158	-0.431697093	0.205	0.25	1
9330162B11Rik	0.021801008	-1.458353998	0.006	0.016	1
Zbtb44	0.021808479	-0.400760493	0.325	0.37	1
Ttpa	0.02181307	1.397240758	0.036	0.016	1
Hspe1-rs1	0.021856839	0.852290923	0.055	0.03	1
Tspo	0.021860726	0.205103916	0.578	0.514	1
Cgnl1	0.021866341	-0.442331071	0.259	0.303	1
Cx3cr1	0.021973149	-0.879168438	0.066	0.094	1
Hipk2	0.02198905	-0.204887164	0.525	0.553	1
Fbrs	0.02201228	-0.678437861	0.085	0.118	1
Kif21a	0.02201407	-0.398315694	0.267	0.317	1
Nek8	0.022130075	0.978469942	0.049	0.026	1
Gm36595	0.022145315	-1.188565005	0.006	0.016	1
Gm14226	0.022145315	-1.044945701	0.006	0.016	1
Umad1	0.022241417	0.312775696	0.355	0.295	1
Gm42560	0.022241475	-1.32419883	0.012	0.026	1
D730045B01Rik	0.022241475	-1.196415413	0.012	0.026	1
Zfp738	0.022242365	-0.305431099	0.095	0.13	1
Fam221a	0.022283855	-0.967879912	0.012	0.026	1
Gm15485	0.02228522	-0.881186747	0.032	0.053	1
Gm26911	0.022297059	-0.366049069	0.165	0.207	1
Rfc2	0.022300932	0.165100955	0.276	0.22	1
Ctns	0.022381027	-0.822371808	0.047	0.073	1
Gm45716	0.022423573	0.22564227	0.558	0.524	1
Lsr	0.02243584	-0.776902456	0.006	0.016	1
Pkig	0.022466821	0.135753613	0.779	0.748	1
Ppcs	0.022500263	-0.302999982	0.119	0.157	1
Kmt5a	0.022507854	0.192790128	0.565	0.5	1
Cxadr	0.02252223	-0.284247968	0.413	0.451	1
St6galnac4	0.022536753	-0.56246867	0.123	0.161	1
Nup98	0.022579197	0.293691761	0.421	0.366	1
Eef1akmt1	0.022612829	0.263006395	0.36	0.303	1
Comtd1	0.022638378	0.14636825	0.223	0.173	1
Abhd4	0.022651383	0.242754199	0.202	0.154	1
Nt5dc2	0.022662497	0.231686276	0.502	0.449	1
Aatf	0.022675555	0.459174718	0.248	0.205	1
Nmd3	0.022727395	0.315773776	0.31	0.254	1
Tead4	0.022730049	1.36168339	0.033	0.014	1
Nqo1	0.022765553	0.975381996	0.046	0.024	1
Chmp1b	0.022806205	-0.697109849	0.106	0.14	1
Hip1	0.022808258	-0.379964579	0.305	0.352	1
Mrs2	0.022833264	0.313928387	0.284	0.23	1
Mecom	0.022838337	-0.643875159	0.044	0.069	1
Sash1	0.022845312	-0.317890587	0.23	0.278	1
Hnrnpa2b1	0.022886468	0.117154698	0.973	0.943	1
Serpinc1	0.022913415	-0.687482346	0.03	0.051	1
Rpl36	0.022970421	0.151347449	0.908	0.915	1
Chchd4	0.022977375	0.29053548	0.394	0.346	1
D5Ertd579e	0.023046877	-0.200286903	0.526	0.573	1
Sh3bgr	0.023057131	0.114333066	0.911	0.898	1
Phka1	0.023077614	0.320046609	0.343	0.287	1
Tmem216	0.023244788	-0.459441509	0.095	0.13	1
Fgfr1op	0.023278115	0.155398204	0.24	0.189	1
Slc25a14	0.023286276	-0.693400915	0.04	0.063	1
Tipin	0.023298521	0.229869939	0.286	0.234	1
Taldo1	0.023336133	0.216290532	0.581	0.537	1
Fads2	0.023347872	-0.65913322	0.088	0.12	1
Gmppa	0.023380288	0.587355046	0.093	0.061	1
Vpreb3	0.023387898	2.718144282	0.01	0	1
Cav2	0.023387898	2.529680213	0.01	0	1
Gm29054	0.023387898	1.962419982	0.01	0	1
Natd1	0.023406481	-1.165838488	0.052	0.079	1
Gm26542	0.023456061	-0.358510944	0.1	0.136	1
Map1lc3a	0.023595888	0.155769302	0.724	0.685	1
Slc7a6	0.023600526	-0.749556091	0.121	0.156	1
Zkscan17	0.023605695	-0.610659074	0.075	0.106	1
Ccdc9b	0.023613523	-0.975671061	0.033	0.055	1
Prkca	0.023694802	-0.205967126	0.812	0.825	1
Igfbpl1	0.023710989	-0.441734057	0.137	0.175	1
Thyn1	0.023758929	0.293628292	0.273	0.22	1
Napa	0.023761144	0.292498075	0.33	0.276	1
Abtb1	0.023844663	-0.639286817	0.04	0.063	1
Nebl	0.023849404	-0.102762574	0.967	0.959	1
Prox1os	0.023868552	0.464535554	0.104	0.071	1
Sdc4	0.02388616	-0.88886461	0.075	0.104	1
Ppp1r9a	0.023908688	-0.211862724	0.646	0.681	1
A930037H05Rik	0.023968151	-0.485666097	0.08	0.112	1
Zbtb10	0.023971875	-0.504623472	0.151	0.189	1
Mrpl43	0.023989795	0.23617274	0.454	0.394	1
Mettl6	0.024038156	0.311972262	0.151	0.11	1
Sparcl1	0.024053061	-0.672674937	0.069	0.098	1
Hook3	0.024062458	-0.359615486	0.386	0.419	1
Gm15672	0.024095939	2.273524848	0.014	0.002	1
Zmiz1os1	0.024154196	-1.127304009	0.017	0.033	1
Tmem243	0.024206801	-0.516168446	0.227	0.268	1
Gm42439	0.024225254	-0.557531722	0.176	0.215	1
Fam171a2	0.024231802	-0.415732143	0.082	0.114	1
Nlrx1	0.024261132	-0.981390524	0.02	0.037	1
Mrps30	0.024270805	0.22385958	0.297	0.246	1
Mbnl3	0.024317546	0.262769761	0.159	0.116	1
Nudcd1	0.024401514	0.409807749	0.186	0.144	1
Zhx1	0.024422646	-0.505982688	0.134	0.173	1
Maob	0.024497844	-0.595951823	0.054	0.081	1
Slc1a1	0.024499104	0.673979778	0.09	0.059	1
B230208H11Rik	0.024521416	-0.924183754	0.017	0.033	1
Abcb4	0.024542588	-1.569734293	0.011	0.024	1
Pfdn4	0.024599677	0.252851833	0.297	0.244	1
9330160F10Rik	0.024618853	-0.809996885	0.017	0.033	1
Gm4258	0.024645307	-0.200664886	0.499	0.535	1
Gm20033	0.024663523	-1.007909797	0.011	0.024	1
Rex1bd	0.024699839	0.171846933	0.53	0.472	1
Ccdc71	0.024731382	-0.895436606	0.076	0.106	1
Gm13269	0.024767213	-0.168369508	0.523	0.581	1
Nucb1	0.024852681	-0.407886164	0.185	0.224	1
Zc3h13	0.024879013	0.24076275	0.503	0.451	1
Fmnl1	0.02488013	1.455261871	0.021	0.006	1
Cenpx	0.024942551	0.249945647	0.378	0.327	1
Lrrk1	0.024961399	0.414552445	0.119	0.083	1
Stat2	0.02497429	0.677479996	0.081	0.051	1
Mast4	0.024981416	-0.136824588	0.9	0.886	1
Tmem178	0.025031939	-1.31432936	0.025	0.043	1
Abi2	0.025092287	-0.223887879	0.421	0.463	1
Zfp790	0.025157084	-0.718996155	0.062	0.091	1
Ufsp1	0.025186175	1.230774482	0.043	0.022	1
Fut8	0.025188415	-0.17780627	0.223	0.27	1
Adamts9	0.025211187	-0.23942989	0.499	0.551	1
Spata6	0.025212059	-0.457244633	0.104	0.14	1
Fryl	0.025332637	-0.295530783	0.546	0.577	1
Stat1	0.025374145	-0.677171361	0.098	0.132	1
Clstn1	0.025392974	-0.731087171	0.076	0.106	1
Patj	0.025469954	-0.495258493	0.271	0.313	1
Mrps9	0.025485266	0.165554896	0.544	0.484	1
Gm20416	0.025492398	-0.536152993	0.07	0.1	1
Pla2g4a	0.025512966	-0.731273927	0.05	0.075	1
Rnf128	0.025556119	0.167347724	0.303	0.252	1
Usp27x	0.025633434	0.733909496	0.017	0.004	1
Psip1	0.025637072	0.138711931	0.673	0.6	1
Gm26788	0.025671909	-1.160455889	0.026	0.045	1
Lsm1	0.025710937	0.249969738	0.348	0.291	1
Ddx39	0.025753119	0.276299907	0.381	0.323	1
Ppfibp2	0.025773777	-0.522830922	0.164	0.203	1
Extl2	0.025816008	-0.553966521	0.105	0.14	1
Abhd3	0.02588241	0.624895287	0.027	0.01	1
Chst11	0.025918972	-0.523897038	0.225	0.264	1
Nme6	0.026062752	0.205917084	0.169	0.126	1
Rbx1	0.026098024	0.126500954	0.749	0.701	1
Lin28b	0.026103314	0.183884894	0.19	0.144	1
Tmem70	0.026119507	0.228533313	0.445	0.396	1
Lrrc4c	0.026126776	-0.55071835	0.18	0.22	1
Nubp1	0.026264499	0.309968731	0.154	0.114	1
Zbtb4	0.026297758	-0.244687356	0.065	0.094	1
Lrrc47	0.026320489	0.429802471	0.132	0.094	1
Mmut	0.026369341	0.185447397	0.314	0.262	1
Tusc1	0.026387789	-1.165554258	0.026	0.045	1
4930512H18Rik	0.026391744	-0.167929045	0.807	0.825	1
Ubxn7	0.026512958	-0.286225836	0.305	0.354	1
Fgfrl1	0.026581	-0.727059327	0.056	0.083	1
Foxj3	0.026595655	-0.285339213	0.402	0.445	1
Gm26930	0.026621442	-0.825295422	0.032	0.053	1
Myzap	0.026670012	0.121330548	0.778	0.726	1
Gm45721	0.026760041	-1.103826645	0.013	0.028	1
Kcnj8	0.026805157	-1.463814286	0.009	0.022	1
Pomc	0.026830709	-1.231066736	0.013	0.028	1
Filip1	0.026850198	-0.148333668	0.872	0.894	1
5430431A17Rik	0.026982984	-0.165700521	0.916	0.907	1
Tm9sf3	0.02701248	-0.16804878	0.639	0.661	1
Ncl	0.027071419	0.102952147	0.854	0.823	1
Kctd12	0.027090605	-0.475956996	0.035	0.057	1
Eri3	0.027186222	-0.240266953	0.369	0.413	1
Cdan1	0.027225185	0.633475646	0.101	0.069	1
Sptlc2	0.027289891	-0.264850158	0.306	0.356	1
Gm43813	0.027307344	1.227340005	0.045	0.024	1
Nsdhl	0.027340008	0.504917638	0.101	0.069	1
Alg11	0.027402629	-0.743540302	0.066	0.094	1
Rps7	0.027467071	0.107541039	0.914	0.904	1
Rpl6	0.027518745	0.114166807	0.888	0.884	1
Mettl23	0.027593252	0.139752281	0.428	0.364	1
Nsmce2	0.02764651	-0.190700702	0.559	0.589	1
Drap1	0.027724321	0.128553345	0.662	0.622	1
Slc26a2	0.02774868	-0.345871063	0.049	0.075	1
Pdgfc	0.027822724	-0.490797322	0.086	0.118	1
Ndufa1	0.027827747	0.133245959	0.732	0.699	1
Gm10762	0.027865534	-0.648495523	0.103	0.136	1
Gm26760	0.027880126	0.448490292	0.079	0.049	1
Ppp2r5e	0.027916758	-0.301250359	0.559	0.583	1
A630019I02Rik	0.027917656	-0.954540353	0.023	0.041	1
Lamb1	0.027975328	-0.212977472	0.632	0.656	1
Gm42937	0.027999992	-0.953090015	0.028	0.047	1
Esyt1	0.028015941	-0.852336199	0.072	0.1	1
Trak2	0.028068752	0.23554741	0.55	0.5	1
Phf21a	0.028071996	-0.280257101	0.564	0.587	1
Hnrnpab	0.028155367	0.158148903	0.722	0.679	1
Coq8b	0.028159125	-0.469440877	0.045	0.069	1
Gm26787	0.028160904	2.356197591	0.013	0.002	1
Emg1	0.028193322	0.246747162	0.412	0.36	1
Bop1	0.028193524	-0.495421872	0.079	0.11	1
Ppie	0.028201084	0.299707101	0.235	0.189	1
Macrod2	0.028232423	-0.150175704	0.523	0.571	1
Timmdc1	0.028293215	0.203185373	0.411	0.346	1
Ago1	0.028355707	0.514796697	0.146	0.108	1
1110065P20Rik	0.028371393	0.294026651	0.284	0.234	1
Cct5	0.028382141	0.120425279	0.625	0.563	1
Qsox1	0.028415622	-0.567879424	0.099	0.132	1
Heph	0.028452271	-0.467956202	0.062	0.091	1
Vegfa	0.028495218	0.185348967	0.497	0.439	1
Serpinb6a	0.028506919	-0.255409788	0.427	0.47	1
4930578M01Rik	0.028520954	1.504285414	0.032	0.014	1
Gm43569	0.028540224	1.351267291	0.032	0.014	1
5430405H02Rik	0.028560933	-0.402501147	0.136	0.173	1
H2afy2	0.028563394	-0.45327458	0.225	0.266	1
Gm45820	0.028568971	-1.686305043	0.012	0.026	1
Casp6	0.028594896	0.222875625	0.191	0.148	1
Ush1c	0.028765268	0.806979083	0.04	0.02	1
Gm10125	0.028960477	-0.461051514	0.032	0.053	1
Srebf1	0.028981712	-0.457252833	0.165	0.203	1
Aen	0.028986929	0.423907799	0.159	0.12	1
Blvra	0.029026945	0.417853868	0.217	0.175	1
Naa60	0.029028608	0.404681826	0.111	0.077	1
Camta1	0.029079835	0.132173969	0.814	0.781	1
Wipf1	0.029116646	-0.860008401	0.034	0.055	1
Matr3	0.029217252	0.209487094	0.617	0.569	1
[truncated: 8,544 more rows]
