# Supplementary material for: Cardiac Fibroblasts regulate myocardium and coronary vasculature development via the collagen signaling pathway
Source: bioRxiv. 2025 Mar 20:2024.09.11.612512. Originally published 2024 Sep 12. Preprint. [Version 2] doi: 10.1101/2024.09.11.612512 (PMC11418987; doi:10.1101/2024.09.11.612512)
Supplement: Supplement 8 — Supplementary Table 8: The list of genes that differentially expressed in control and ablated Ven_CMs at e18.5 stage. [file media-8.csv]

	p_val	avg_log2FC	pct.1	pct.2	p_val_adj				p_val	avg_log2FC	pct.1	pct.2	p_val_adj
Rspo3	2.54E-18	6.888344578	0.169	0.01	8.21E-14			Emilin2	2.32E-07	-1.54297688	0.112	0.403	0.007497084
Cckar	6.87E-16	6.698328892	0.09	0	2.22E-11			D830005E20Rik	3.37E-08	-1.473648959	0.337	0.627	0.001087413
Tnc	1.60E-14	7.55668201	0.112	0.004	5.17E-10			Mb	3.21E-09	-0.896545873	0.764	0.926	0.000103575
Myl4	8.88E-13	1.724698262	0.921	0.815	2.87E-08			Myh6	8.56E-09	-0.548438572	0.989	0.99	0.000276402
D030025E07Rik	2.13E-12	7.463258669	0.09	0.003	6.87E-08			Myl2	3.44E-09	-0.542104112	0.989	0.997	0.00011118
Sntg2	5.66E-12	4.839401961	0.135	0.013	1.83E-07			Ryr2	2.57E-07	-0.452136075	0.921	0.979	0.008283459
Dapk2	3.78E-11	4.020180934	0.112	0.008	1.22E-06			Atp2a2	1.88E-07	-0.413281719	0.978	0.987	0.006070206
Isl1	1.25E-10	5.259550479	0.079	0.003	4.03E-06			Map1b	2.84E-10	1.153103631	0.764	0.452	9.16E-06
Mybphl	1.92E-10	3.49170759	0.112	0.01	6.19E-06			Myl4	8.88E-13	1.724698262	0.921	0.815	2.87E-08
Grid1	2.24E-10	6.229753326	0.067	0.001	7.24E-06			Junb	1.82E-07	1.940131545	0.461	0.238	0.005872958
AC149090.1	2.32E-10	1.976556913	0.326	0.097	7.50E-06			AC149090.1	2.32E-10	1.976556913	0.326	0.097	7.50E-06
Map1b	2.84E-10	1.153103631	0.764	0.452	9.16E-06			Mybphl	1.92E-10	3.49170759	0.112	0.01	6.19E-06
Snap25	2.02E-09	4.523741575	0.079	0.004	6.52E-05			Bmp4	2.16E-08	3.537252634	0.101	0.011	0.000696058
Mb	3.21E-09	-0.896545873	0.764	0.926	0.000103575			Boc	4.14E-09	3.630953842	0.112	0.013	0.000133522
Myl2	3.44E-09	-0.542104112	0.989	0.997	0.00011118			Slc18a1	4.42E-09	3.862972396	0.101	0.01	0.000142859
Boc	4.14E-09	3.630953842	0.112	0.013	0.000133522			Dapk2	3.78E-11	4.020180934	0.112	0.008	1.22E-06
Slc18a1	4.42E-09	3.862972396	0.101	0.01	0.000142859			Snap25	2.02E-09	4.523741575	0.079	0.004	6.52E-05
Crabp1	5.94E-09	5.217143177	0.067	0.003	0.000191798			Piezo2	2.96E-07	4.669580021	0.056	0.003	0.009555075
Myh6	8.56E-09	-0.548438572	0.989	0.99	0.000276402			Nexmif	1.91E-08	4.728033183	0.079	0.006	0.000616308
8030451A03Rik	1.25E-08	5.460966956	0.045	0	0.00040256			Sntg2	5.66E-12	4.839401961	0.135	0.013	1.83E-07
Mal	1.33E-08	4.954168464	0.056	0.001	0.000429264			Mal	1.33E-08	4.954168464	0.056	0.001	0.000429264
Mstn	1.36E-08	6.843253977	0.056	0.001	0.000437468			Crabp1	5.94E-09	5.217143177	0.067	0.003	0.000191798
Nexmif	1.91E-08	4.728033183	0.079	0.006	0.000616308			Isl1	1.25E-10	5.259550479	0.079	0.003	4.03E-06
Mybpc1	2.15E-08	6.129884379	0.09	0.008	0.000695595			8030451A03Rik	1.25E-08	5.460966956	0.045	0	0.00040256
Bmp4	2.16E-08	3.537252634	0.101	0.011	0.000696058			Mybpc1	2.15E-08	6.129884379	0.09	0.008	0.000695595
D830005E20Rik	3.37E-08	-1.473648959	0.337	0.627	0.001087413			Grid1	2.24E-10	6.229753326	0.067	0.001	7.24E-06
Junb	1.82E-07	1.940131545	0.461	0.238	0.005872958			Cckar	6.87E-16	6.698328892	0.09	0	2.22E-11
Atp2a2	1.88E-07	-0.413281719	0.978	0.987	0.006070206			Mstn	1.36E-08	6.843253977	0.056	0.001	0.000437468
Emilin2	2.32E-07	-1.54297688	0.112	0.403	0.007497084			Rspo3	2.54E-18	6.888344578	0.169	0.01	8.21E-14
Ryr2	2.57E-07	-0.452136075	0.921	0.979	0.008283459			D030025E07Rik	2.13E-12	7.463258669	0.09	0.003	6.87E-08
Piezo2	2.96E-07	4.669580021	0.056	0.003	0.009555075			Tnc	1.60E-14	7.55668201	0.112	0.004	5.17E-10
Garem1	5.18E-07	-1.027133222	0.573	0.75	0.016716112
Hoxb3os	7.63E-07	4.310849605	0.045	0.001	0.024626513
Gm9844	7.77E-07	4.257076185	0.045	0.001	0.02507852
Tbx1	8.36E-07	4.549987519	0.034	0	0.0269835
Myl7	1.87E-06	2.083541067	0.899	0.83	0.06023813
Epha3	1.88E-06	-2.706848284	0.09	0.331	0.060837138
Kcnn2	2.51E-06	-0.796743836	0.652	0.837	0.081065154
Cntn4	3.34E-06	3.495692133	0.067	0.007	0.107895502
Nes	3.38E-06	1.856606022	0.146	0.035	0.10911371
Ivns1abp	4.42E-06	-0.692991186	0.685	0.836	0.142577168
Rian	5.07E-06	2.648042838	0.191	0.06	0.16383043
Dlg2	5.43E-06	4.67620062	0.146	0.039	0.175394411
Nav3	6.47E-06	-1.122950423	0.258	0.537	0.208960181
Rrad	7.63E-06	0.856771954	0.798	0.675	0.246494592
Sln	1.08E-05	2.941857095	0.303	0.143	0.348188164
Igf2	1.27E-05	-0.443772295	0.831	0.905	0.40980871
Gm30382	1.43E-05	-1.288794549	0.371	0.592	0.460523383
Abcc9	1.52E-05	-0.702113573	0.472	0.688	0.489248382
Ntrk3	1.62E-05	4.934227418	0.056	0.006	0.52280573
Pde1c	1.63E-05	-0.788052072	0.596	0.791	0.5273437
Egr2	1.85E-05	2.666550277	0.056	0.006	0.596211085
Pde4d	1.97E-05	-0.605480775	0.888	0.94	0.636108228
Rbfox1	2.06E-05	-0.974717728	0.528	0.737	0.666013921
Lrrfip2	2.17E-05	-0.571849406	0.798	0.883	0.69987652
B830012L14Rik	2.76E-05	3.100748197	0.09	0.017	0.891654004
Gys1	3.47E-05	-0.744066723	0.562	0.7	1
Ncald	3.49E-05	-1.132039289	0.236	0.463	1
Socs3	3.69E-05	1.942102882	0.135	0.036	1
Cdh13	4.12E-05	-0.59362402	0.708	0.844	1
Mpp4	4.15E-05	4.208276676	0.034	0.001	1
Cyyr1	4.15E-05	3.998791636	0.034	0.001	1
Chchd3	4.21E-05	-0.357283332	0.876	0.947	1
Egfr	4.22E-05	4.677584801	0.034	0.001	1
1500012K07Rik	4.22E-05	4.26383405	0.034	0.001	1
Csmd1	4.22E-05	4.144936437	0.034	0.001	1
Clstn3	4.29E-05	4.001881698	0.034	0.001	1
Peli2	4.29E-05	3.981741417	0.034	0.001	1
Gm49785	4.29E-05	3.68227183	0.034	0.001	1
Prtn3	4.37E-05	3.471060325	0.034	0.001	1
Col23a1	4.90E-05	2.69816308	0.067	0.01	1
Man1a	4.97E-05	1.590495556	0.315	0.15	1
Rnft2	5.09E-05	2.070148048	0.067	0.01	1
Nfatc4	5.84E-05	5.050362619	0.022	0	1
Gm28959	5.84E-05	5.035694373	0.022	0	1
Wscd1	5.84E-05	4.969798847	0.022	0	1
Olfm4	5.84E-05	4.755241655	0.022	0	1
Fgf8	5.84E-05	4.579057249	0.022	0	1
Bdnf	5.84E-05	4.566755214	0.022	0	1
Spag17	5.84E-05	4.411567446	0.022	0	1
Gm43069	5.84E-05	4.344475094	0.022	0	1
Eqtn	5.84E-05	4.260636326	0.022	0	1
1700037F03Rik	5.84E-05	4.127266993	0.022	0	1
Gata5os	5.84E-05	4.069547415	0.022	0	1
Kcnh6	5.84E-05	4.064961671	0.022	0	1
Gm21860	5.84E-05	4.036839696	0.022	0	1
Gm45267	5.84E-05	4.036254864	0.022	0	1
Gm15222	5.84E-05	4.029365528	0.022	0	1
Gm16169	5.84E-05	3.980789557	0.022	0	1
Adam23	5.84E-05	3.977935595	0.022	0	1
Gm12296	5.84E-05	3.960055631	0.022	0	1
Ar	5.84E-05	3.951265841	0.022	0	1
Cfap157	5.84E-05	3.924076167	0.022	0	1
Trim69	5.84E-05	3.724108305	0.022	0	1
Vldlr	6.99E-05	-0.978006815	0.528	0.663	1
Gata6	7.17E-05	-0.580147209	0.753	0.858	1
Stk39	7.35E-05	-0.480515618	0.865	0.939	1
Prss23	7.50E-05	3.090167324	0.056	0.007	1
Mmp16	7.50E-05	3.029920771	0.056	0.007	1
Jam2	7.52E-05	2.471257754	0.101	0.024	1
Ankrd1	8.09E-05	0.66369412	0.899	0.772	1
Ctnna1	8.62E-05	-0.416989158	0.888	0.953	1
Syn1	9.18E-05	3.202975657	0.045	0.004	1
Nat8f4	9.53E-05	5.548880168	0.045	0.004	1
Tnfaip8	0.000101364	-0.613914485	0.449	0.641	1
Cacna2d2	0.000101896	3.323880882	0.09	0.019	1
Pln	0.000108858	-0.305303166	0.955	0.993	1
Msmo1	0.000109007	1.078629372	0.427	0.246	1
Sgtb	0.000118036	2.318345654	0.09	0.019	1
Pitx2	0.000120274	3.037235423	0.112	0.029	1
Mcam	0.000122776	1.136724457	0.416	0.248	1
Tm4sf1	0.000123932	2.176962515	0.09	0.019	1
Gm47547	0.000124968	1.754606361	0.169	0.058	1
Zfp36	0.000125056	1.386867319	0.348	0.195	1
Fip1l1	0.000127542	-0.981478772	0.393	0.577	1
Ctnnal1	0.000133494	-1.076290801	0.337	0.523	1
Hba-a2	0.00013668	1.284227137	1	0.986	1
Ppp1r9b	0.000142359	1.306394207	0.247	0.107	1
Pam	0.00014404	0.883646973	0.978	0.975	1
Fhl2	0.000166018	-0.459148501	0.888	0.974	1
Asb4	0.000176166	1.255750343	0.315	0.157	1
Slc15a2	0.00018257	3.176796062	0.09	0.021	1
Klc1	0.000191386	-0.878286424	0.281	0.499	1
Magi1	0.000193994	-0.459431708	0.753	0.885	1
Cacna1d	0.000210744	2.013111978	0.348	0.186	1
Atp11a	0.000223797	-1.246323954	0.247	0.434	1
Rgs22	0.000227059	2.140940909	0.09	0.021	1
Sema6a	0.000228555	2.04123249	0.09	0.021	1
Sh3bp5	0.000237004	-1.415052212	0.124	0.312	1
Samd12	0.000238088	2.315798509	0.056	0.008	1
Zfp503	0.000242601	2.486711834	0.056	0.008	1
Masp1	0.000242657	1.680805456	0.247	0.121	1
Nedd9	0.000250959	1.429630873	0.303	0.152	1
Acta1	0.000252677	1.879357659	0.292	0.15	1
Arhgef28	0.000255297	1.985432961	0.146	0.05	1
Dleu2	0.000256027	-0.98946595	0.202	0.413	1
Rps6ka5	0.00025749	-1.177220109	0.18	0.37	1
Cdv3	0.000262327	-0.519223309	0.719	0.812	1
Asah1	0.000262807	-0.805125171	0.146	0.35	1
Milr1	0.000263921	1.952832122	0.056	0.008	1
Nsdhl	0.000265847	1.395196773	0.225	0.099	1
Gm20470	0.000283407	0.882732044	0.09	0.021	1
Gm9801	0.00029686	2.842178487	0.067	0.013	1
Fat4	0.00029686	2.724702249	0.067	0.013	1
Npm1	0.000334426	-0.315766829	0.933	0.918	1
Rfxank	0.0003357	1.428059684	0.202	0.083	1
Appl1	0.000344841	-0.667971892	0.371	0.592	1
Scd2	0.000345613	0.525349918	0.888	0.829	1
Atp2b4	0.000352002	2.098757269	0.169	0.064	1
Zfyve9	0.000353505	-0.997223739	0.292	0.481	1
Meis3	0.000357364	2.415243184	0.09	0.022	1
Stat3	0.000376316	0.888527721	0.652	0.484	1
Tcf21	0.000393521	5.56339108	0.045	0.006	1
Unc5b	0.000421009	1.775992837	0.191	0.079	1
Prkcg	0.000432804	2.368186927	0.135	0.046	1
Tmem151b	0.000437772	3.620226584	0.034	0.003	1
Amph	0.000443653	3.98360517	0.034	0.003	1
Sema5b	0.000449608	3.963858438	0.034	0.003	1
Lpar3	0.000449661	-1.000890779	0.348	0.523	1
Defb42	0.000455637	3.328822895	0.034	0.003	1
Gm36756	0.000455637	3.281673664	0.034	0.003	1
Kirrel3	0.000456843	1.646137847	0.101	0.028	1
Snai1	0.000461742	4.171417088	0.034	0.003	1
Tuba1a	0.000464648	0.581135312	0.809	0.698	1
Grip1	0.000467999	1.995268304	0.18	0.074	1
CT009536.1	0.000474182	2.713401727	0.034	0.003	1
Tchh	0.000474182	1.257345012	0.034	0.003	1
Ubb	0.000480117	0.358071016	0.989	0.96	1
Fam228b	0.000507384	2.104861324	0.135	0.046	1
Mypn	0.000539957	-0.793497498	0.416	0.611	1
Man2c1	0.000552046	1.483178664	0.169	0.065	1
Sox5	0.000552726	1.586180181	0.135	0.046	1
Nim1k	0.000555519	3.134748491	0.067	0.014	1
Frmd4b	0.000566474	1.515276474	0.146	0.051	1
Ccdc127	0.000583425	-1.287338077	0.18	0.355	1
Ednra	0.000593679	-0.373190597	0.562	0.704	1
Plaat1	0.000622366	2.928207491	0.056	0.01	1
Plxdc2	0.000623922	2.148528654	0.157	0.063	1
Papss2	0.000640369	2.146904105	0.09	0.024	1
Gm29724	0.000643739	2.451372717	0.056	0.01	1
Snca	0.000662104	1.941362489	0.202	0.09	1
Gm43305	0.000663141	1.963772496	0.112	0.035	1
Rftn1	0.00066751	-0.849270281	0.213	0.417	1
Gapvd1	0.000675488	-0.719584133	0.382	0.562	1
Macf1	0.000682063	-0.368165566	0.888	0.954	1
Ripk1	0.000688454	1.632876403	0.18	0.074	1
Hopx	0.000688983	-0.363975288	0.843	0.883	1
Insyn2a	0.000690715	1.166828114	0.135	0.046	1
Mfsd6	0.000718474	1.719657784	0.202	0.089	1
Selenow	0.000732324	-0.465564491	0.742	0.846	1
Pcdh7	0.000739953	-0.237510917	0.921	0.976	1
Cyp51	0.000785348	0.873248288	0.427	0.261	1
Plppr5	0.000792198	2.269473203	0.112	0.036	1
Il1rap	0.000816912	2.224312879	0.079	0.019	1
Dnaja2	0.000836964	-0.442383342	0.73	0.828	1
Xist	0.000843518	-0.378013812	0.865	0.935	1
Cebpd	0.000863069	2.123911204	0.124	0.043	1
Rif1	0.00087252	-0.910050638	0.382	0.534	1
Cdh2	0.000905757	-0.296798573	0.921	0.969	1
Fgf12	0.000906342	1.227657808	0.124	0.042	1
Rbm20	0.000942869	-0.415195508	0.91	0.96	1
Fbxl7	0.00095863	1.621544378	0.157	0.061	1
Tcf4	0.000970165	-0.609983665	0.73	0.805	1
Thsd7a	0.000995592	1.096014239	0.472	0.31	1
Tenm3	0.001019354	2.399307058	0.191	0.089	1
Rab2b	0.001052494	1.6569469	0.225	0.111	1
Txndc5	0.001053177	0.971567014	0.36	0.21	1
Cds2	0.001059547	-1.030065163	0.225	0.405	1
Zfp619	0.001080783	1.784049624	0.09	0.025	1
Pdzd2	0.001133059	-0.584200585	0.674	0.801	1
Fgf13	0.001140075	-0.224994624	0.843	0.958	1
Osbpl8	0.00115748	-0.433567909	0.899	0.925	1
Casq1	0.001202135	1.167301451	0.326	0.188	1
Col27a1	0.001211227	1.358780147	0.067	0.015	1
Cnn1	0.001216908	1.073973156	0.438	0.288	1
Sdk2	0.001219471	2.563361013	0.067	0.015	1
Cyp4b1	0.001221352	3.997604645	0.045	0.007	1
Hey2	0.001272038	-0.577769426	0.461	0.606	1
Dennd3	0.001278648	2.17519236	0.067	0.015	1
Kel	0.00129108	3.404183317	0.045	0.007	1
Kctd21	0.001315128	2.628858221	0.045	0.007	1
Cdc37	0.001319115	-0.617617189	0.584	0.693	1
Socs1	0.001339588	2.532065322	0.045	0.007	1
Zkscan4	0.001351975	2.266677053	0.045	0.007	1
Psmg4	0.001360565	-0.680212016	0.404	0.586	1
Dnajc10	0.001406511	0.70419283	0.416	0.264	1
Eid2	0.001416102	1.097686952	0.326	0.185	1
Taf1c	0.001422379	2.557436807	0.056	0.011	1
Cacnb2	0.001444355	-0.378283317	0.921	0.968	1
Sema5a	0.001454918	-0.963150991	0.169	0.349	1
Adamts6	0.001506878	-0.276815172	0.629	0.825	1
Tspo2	0.001546731	2.118555039	0.056	0.011	1
Mfap2	0.001574563	0.563718645	0.191	0.086	1
Eps8	0.001620487	1.383641002	0.157	0.065	1
Mmachc	0.001634406	0.851389471	0.27	0.135	1
Irf1	0.001637574	2.207570228	0.079	0.021	1
Spats2	0.001657405	0.991293616	0.551	0.409	1
Mt1	0.001681756	-0.278718412	0.865	0.9	1
Gtf3c3	0.001698416	-1.340779671	0.09	0.232	1
Meg3	0.001700385	2.312656264	0.27	0.146	1
Alcam	0.001740576	1.333314189	0.36	0.221	1
Dnajb11	0.001768265	1.197071215	0.573	0.421	1
Selenos	0.001809041	0.681282473	0.528	0.353	1
Rap1b	0.001812867	0.699920764	0.607	0.497	1
Pde3a	0.00181736	0.458784386	0.764	0.574	1
Nid2	0.001831527	1.005146944	0.303	0.168	1
Sec14l1	0.001855823	0.697284027	0.472	0.307	1
Npas3	0.001856655	1.205766669	0.157	0.065	1
Tubb4b	0.001879878	0.888100055	0.663	0.608	1
Gm1673	0.001902745	0.808993849	0.36	0.216	1
Kctd8	0.001903195	1.160068505	0.225	0.11	1
Tmx4	0.001947489	0.904208786	0.685	0.588	1
Ppm1e	0.001968584	-0.47928013	0.562	0.697	1
Fsd2	0.001993886	-0.48984315	0.697	0.809	1
Uts2b	0.002035694	6.47908378	0.022	0.001	1
Gm27206	0.002035694	4.585899041	0.022	0.001	1
4930467D21Rik	0.002035694	4.264817979	0.022	0.001	1
Podn	0.002035694	4.020985102	0.022	0.001	1
Cldn18	0.002035694	3.963370051	0.022	0.001	1
1700026N04Rik	0.002035694	3.846535707	0.022	0.001	1
Scara5	0.002035694	3.746376675	0.022	0.001	1
4933424L21Rik	0.002035694	3.639413823	0.022	0.001	1
Gm44982	0.002035694	3.59933149	0.022	0.001	1
Ctnnd2	0.002035694	3.584478723	0.022	0.001	1
Spx	0.002035694	3.551947405	0.022	0.001	1
Carmil2	0.002035694	3.468186364	0.022	0.001	1
Sema3e	0.002035694	3.401792666	0.022	0.001	1
Chst10	0.002067196	4.405379795	0.022	0.001	1
Vil1	0.002067196	3.848891306	0.022	0.001	1
Elmo3	0.002067196	3.54111278	0.022	0.001	1
Kdm6bos	0.002067196	3.522852299	0.022	0.001	1
8430426J06Rik	0.002067196	3.465166625	0.022	0.001	1
Zfp385c	0.002067196	3.357065264	0.022	0.001	1
Prr16	0.002067196	3.34392599	0.022	0.001	1
Plcb1	0.0020685	2.525951318	0.112	0.04	1
Nebl	0.002077075	-0.276518371	0.933	0.968	1
Map3k9	0.002099145	3.353955954	0.022	0.001	1
Tshb	0.002099145	3.328092908	0.022	0.001	1
A730036I17Rik	0.002099145	3.32556498	0.022	0.001	1
Gm17200	0.002099145	3.225689571	0.022	0.001	1
Hr	0.002099145	3.206627089	0.022	0.001	1
Gm20711	0.002099145	3.118234498	0.022	0.001	1
Gpr37	0.002099145	3.028291254	0.022	0.001	1
Nsun7	0.002099145	2.842145486	0.022	0.001	1
Gm11099	0.002099145	2.824215163	0.022	0.001	1
Gm14226	0.002099145	2.716544015	0.022	0.001	1
Edil3	0.002099145	2.677828083	0.022	0.001	1
Slc6a4	0.002099145	1.924939221	0.022	0.001	1
Gm36595	0.002099145	1.180125042	0.022	0.001	1
Paics	0.002108857	-0.473276048	0.506	0.68	1
Cst3	0.00213049	0.776067352	0.876	0.873	1
Igf1r	0.002141611	-0.539612945	0.798	0.889	1
Nudt4	0.00214361	-0.528983223	0.539	0.695	1
Cacna1c	0.00216631	-0.203524715	0.933	0.976	1
Mirg	0.00216849	3.43599839	0.034	0.004	1
Acot1	0.00218447	-1.296233649	0.112	0.259	1
Rtl1	0.002192089	3.696303638	0.034	0.004	1
Msx2	0.002192089	3.389893954	0.034	0.004	1
Kif26a	0.002192089	2.98170215	0.034	0.004	1
1700001G11Rik	0.002192089	2.886422834	0.034	0.004	1
Fam98b	0.002192646	-0.961153286	0.112	0.271	1
Prr5	0.002215924	3.261655151	0.034	0.004	1
Fhdc1	0.002239996	1.997512928	0.034	0.004	1
9-Sep	0.00224563	1.058794311	0.146	0.058	1
Col11a2	0.002264307	2.800860583	0.034	0.004	1
Gm49708	0.002277165	-0.563396351	0.607	0.772	1
Ank2	0.002302436	-0.422122235	0.831	0.915	1
Atp2b2	0.002313657	2.317617089	0.034	0.004	1
Dock3	0.002338699	2.478887619	0.034	0.004	1
Bicdl2	0.002338699	1.739238269	0.034	0.004	1
Cntn5	0.002338699	1.472008546	0.034	0.004	1
Zdhhc2	0.002367774	1.060047146	0.382	0.25	1
Ppip5k1	0.002398228	-0.896792483	0.034	0.157	1
Ktn1	0.002497176	-0.348583659	0.888	0.93	1
Csrp2	0.002508997	1.262738227	0.865	0.811	1
Sart3	0.002511243	-1.374304418	0.146	0.282	1
Hspa5	0.00252649	0.477145079	0.933	0.869	1
Sh3kbp1	0.002530883	-0.466640129	0.708	0.796	1
Runx1	0.002541758	1.945242357	0.079	0.022	1
Ckm	0.00259742	-0.256832059	0.989	0.985	1
Fabp3	0.002603481	-0.255329082	0.966	0.978	1
Mt2	0.002637041	-0.608963638	0.258	0.444	1
Pfkfb4	0.002641641	1.694129095	0.079	0.022	1
Spty2d1	0.002651475	1.517062987	0.247	0.131	1
Hprt	0.002662358	-0.507977766	0.674	0.779	1
Stard9	0.002701685	0.771680014	0.157	0.065	1
Myzap	0.002763194	-0.230401233	0.798	0.894	1
Gm28198	0.002787989	1.41833999	0.146	0.061	1
Khdc4	0.0027954	-0.420685892	0.258	0.433	1
Tnfaip2	0.002802529	2.122078393	0.056	0.013	1
Nek7	0.002817454	-0.589063067	0.427	0.609	1
Tnik	0.002829182	-0.381375746	0.562	0.743	1
Tenm4	0.002837891	1.801994488	0.146	0.061	1
Gja3	0.002849904	0.5976487	0.438	0.292	1
Rplp0	0.002893754	-0.27641663	0.933	0.944	1
1700056E22Rik	0.002907098	2.042113227	0.09	0.028	1
Gpx3	0.002928251	2.234205905	0.371	0.257	1
Pbld2	0.002942371	2.311078495	0.056	0.013	1
Lama2	0.002970663	-0.487144018	0.449	0.59	1
Uchl4	0.002983479	1.680217629	0.056	0.013	1
Ccdc58	0.002997437	-0.563508134	0.506	0.624	1
Mfhas1	0.003009568	-0.599995039	0.506	0.647	1
Irf9	0.003011991	-2.349257678	0.022	0.128	1
Me3	0.003091759	0.855059579	0.225	0.114	1
Cd55	0.003122562	5.075336283	0.045	0.008	1
Srsf1	0.003188342	-0.580134155	0.551	0.693	1
Sncaip	0.003199767	2.581166722	0.045	0.008	1
Adar	0.003204374	-2.029514185	0.056	0.174	1
Etfa	0.003271708	-0.166921065	0.91	0.922	1
Gm14547	0.003278707	2.239479926	0.045	0.008	1
Tox2	0.003305412	3.08142333	0.045	0.008	1
Naaladl2	0.00331589	1.314594021	0.135	0.056	1
Mpp1	0.003351039	0.764886606	0.225	0.111	1
Malat1	0.003361901	-0.353741487	1	0.997	1
Rchy1	0.003372826	0.76275084	0.506	0.352	1
Hdac3	0.003403428	-1.019182302	0.135	0.281	1
Klhl21	0.00340586	1.349590787	0.292	0.177	1
Idh1	0.003414905	0.513257644	0.438	0.284	1
Epb41l4a	0.003468643	-1.10404411	0.157	0.292	1
Pced1b	0.003542812	1.437819789	0.09	0.029	1
Ptgds	0.003560456	-0.553390022	0.764	0.821	1
Trnp1	0.003561747	2.128611369	0.067	0.018	1
Plekha5	0.003576847	-0.533768832	0.449	0.583	1
Wdr5b	0.003603833	1.988149545	0.067	0.018	1
Commd3	0.003614872	-0.460982427	0.685	0.754	1
Adamts17	0.003633647	2.108338715	0.18	0.088	1
4933431K23Rik	0.003760117	-0.883495289	0.169	0.323	1
Ddo	0.003866179	-0.472725556	0.292	0.458	1
Apbb1	0.003943415	0.998247878	0.236	0.129	1
Ccdc69	0.003961852	-1.208823947	0.169	0.303	1
Dmd	0.004024146	-0.15624236	0.921	0.975	1
Tmem59	0.004066931	0.507808878	0.708	0.62	1
6330403L08Rik	0.004071392	1.19463629	0.157	0.071	1
Myoz2	0.00415706	-0.384585804	0.742	0.862	1
Maob	0.004247751	1.912201741	0.157	0.074	1
Plxna4os3	0.004257903	1.332148279	0.079	0.024	1
Rps2	0.00428322	-0.252924278	0.978	0.971	1
Rufy1	0.004313251	-0.899901317	0.292	0.451	1
Cep76	0.004335832	-2.278382686	0	0.085	1
Magi3	0.004376997	-0.390772321	0.82	0.919	1
Nfyc	0.004390984	-0.527683647	0.629	0.754	1
Ldah	0.004413918	1.038436255	0.427	0.295	1
Gabrb3	0.00445985	1.477986675	0.079	0.024	1
Atrx	0.004477224	-0.330891318	0.843	0.887	1
Polg2	0.004497623	1.079338697	0.18	0.085	1
Kcnd2	0.004504097	-0.139734999	0.393	0.57	1
Ogt	0.004527547	-0.595776343	0.596	0.73	1
Lpin3	0.004534831	6.231152127	0.011	0	1
Gimap5	0.004534831	6.231152127	0.011	0	1
Aim2	0.004534831	5.852833622	0.011	0	1
Slfn3	0.004534831	5.356101435	0.011	0	1
4933406F09Rik	0.004534831	5.348121288	0.011	0	1
Kcna6	0.004534831	5.332356401	0.011	0	1
Gm47719	0.004534831	5.302920095	0.011	0	1
4930412B13Rik	0.004534831	5.020903695	0.011	0	1
Sfn	0.004534831	4.917336729	0.011	0	1
Gm41002	0.004534831	4.917336729	0.011	0	1
Gm29561	0.004534831	4.869500925	0.011	0	1
Ntsr1	0.004534831	4.749012611	0.011	0	1
Grik4	0.004534831	4.630392774	0.011	0	1
Gm48556	0.004534831	4.565262317	0.011	0	1
Gm44442	0.004534831	4.476329077	0.011	0	1
Gm33337	0.004534831	4.476329077	0.011	0	1
Tigit	0.004534831	4.476329077	0.011	0	1
Grip1os2	0.004534831	4.449139134	0.011	0	1
Ccdc81	0.004534831	4.350713855	0.011	0	1
Cfap45	0.004534831	4.34147651	0.011	0	1
Omg	0.004534831	4.34147651	0.011	0	1
Gm29202	0.004534831	4.34147651	0.011	0	1
2610316D01Rik	0.004534831	4.26339042	0.011	0	1
Smim23	0.004534831	4.24760466	0.011	0	1
Zmynd15	0.004534831	4.24760466	0.011	0	1
A230103O09Rik	0.004534831	4.228213068	0.011	0	1
Gm48302	0.004534831	4.228213068	0.011	0	1
Trpm8	0.004534831	4.221534685	0.011	0	1
Fcgr4	0.004534831	4.221534685	0.011	0	1
Dnajc6	0.004534831	4.221534685	0.011	0	1
Gm16180	0.004534831	4.221534685	0.011	0	1
Gm45408	0.004534831	4.221534685	0.011	0	1
Magix	0.004534831	4.221534685	0.011	0	1
Runx2os1	0.004534831	4.218863719	0.011	0	1
1700066B17Rik	0.004534831	4.167362159	0.011	0	1
Il18rap	0.004534831	4.167362159	0.011	0	1
Tmem169	0.004534831	4.167362159	0.011	0	1
4930588G17Rik	0.004534831	4.167362159	0.011	0	1
Gucy2e	0.004534831	4.167362159	0.011	0	1
Tgm1	0.004534831	4.167362159	0.011	0	1
Arhgef38	0.004534831	4.166682168	0.011	0	1
Grin3a	0.004534831	4.166682168	0.011	0	1
Akr1b7	0.004534831	4.166682168	0.011	0	1
Gm12280	0.004534831	4.166682168	0.011	0	1
Cacng1	0.004534831	4.166682168	0.011	0	1
Gm48444	0.004534831	4.166682168	0.011	0	1
Apom	0.004534831	4.166682168	0.011	0	1
Gm50255	0.004534831	4.166682168	0.011	0	1
Gm15423	0.004534831	4.123144498	0.011	0	1
Gm14444	0.004534831	4.123144498	0.011	0	1
Gm16230	0.004534831	4.123144498	0.011	0	1
Arl9	0.004534831	4.090180221	0.011	0	1
Bnc2	0.004534831	4.068579577	0.011	0	1
Macc1	0.004534831	4.060626614	0.011	0	1
Fam240a	0.004534831	4.041261821	0.011	0	1
Prm1	0.004534831	4.041261821	0.011	0	1
Musk	0.004534831	4.027350692	0.011	0	1
2700068H02Rik	0.004534831	4.027350692	0.011	0	1
Gm15961	0.004534831	4.027350692	0.011	0	1
Gm34278	0.004534831	4.002287342	0.011	0	1
Asic1	0.004534831	4.002287342	0.011	0	1
4930471L23Rik	0.004534831	4.002287342	0.011	0	1
D930007P13Rik	0.004534831	3.996829751	0.011	0	1
Slc2a10	0.004534831	3.963860386	0.011	0	1
Ces1d	0.004534831	3.963860386	0.011	0	1
4930517E14Rik	0.004534831	3.963860386	0.011	0	1
Gm4425	0.004534831	3.963860386	0.011	0	1
Gm10714	0.004534831	3.923164849	0.011	0	1
Gm47917	0.004534831	3.923164849	0.011	0	1
2810032G03Rik	0.004534831	3.923164849	0.011	0	1
Prl3d2	0.004534831	3.923164849	0.011	0	1
Gm8773	0.004534831	3.903147128	0.011	0	1
Gm31036	0.004534831	3.903147128	0.011	0	1
2610028H24Rik	0.004534831	3.903147128	0.011	0	1
Wfikkn1	0.004534831	3.903147128	0.011	0	1
Pgr	0.004534831	3.900835178	0.011	0	1
Cntfr	0.004534831	3.880063051	0.011	0	1
Chrnb4	0.004534831	3.880063051	0.011	0	1
Gm32950	0.004534831	3.868469493	0.011	0	1
Slfn4	0.004534831	3.868469493	0.011	0	1
Cpz	0.004534831	3.840871983	0.011	0	1
Dnah2os	0.004534831	3.840871983	0.011	0	1
Gm47914	0.004534831	3.840871983	0.011	0	1
Fam78b	0.004534831	3.827465925	0.011	0	1
Gm47533	0.004534831	3.827465925	0.011	0	1
Gm3752	0.004534831	3.827465925	0.011	0	1
Gm19938	0.004534831	3.812272788	0.011	0	1
Dchs2	0.004534831	3.812272788	0.011	0	1
Pparg	0.004534831	3.812272788	0.011	0	1
Olfr558	0.004534831	3.812272788	0.011	0	1
Gm40621	0.004534831	3.812272788	0.011	0	1
BC051537	0.004534831	3.800935306	0.011	0	1
Guca2a	0.004534831	3.79797768	0.011	0	1
Arsj	0.004534831	3.769951021	0.011	0	1
Asphd2	0.004534831	3.769951021	0.011	0	1
Mpz	0.004534831	3.768253392	0.011	0	1
Cfap206	0.004534831	3.768253392	0.011	0	1
Dll3	0.004534831	3.768253392	0.011	0	1
Serpina9	0.004534831	3.768253392	0.011	0	1
Ppl	0.004534831	3.768253392	0.011	0	1
BC051142	0.004534831	3.768253392	0.011	0	1
Cyp2c23	0.004534831	3.768253392	0.011	0	1
2810459M11Rik	0.004534831	3.748206228	0.011	0	1
Serpinb5	0.004534831	3.748206228	0.011	0	1
Gm44787	0.004534831	3.733330465	0.011	0	1
1700123O21Rik	0.004534831	3.733330465	0.011	0	1
Fam187b	0.004534831	3.723904763	0.011	0	1
Angpt4	0.004534831	3.720959904	0.011	0	1
Slc27a2	0.004534831	3.713480842	0.011	0	1
Cabp1	0.004534831	3.713480842	0.011	0	1
Marveld3	0.004534831	3.713480842	0.011	0	1
Gm48772	0.004534831	3.713480842	0.011	0	1
B430319H21Rik	0.004534831	3.713480842	0.011	0	1
Gm48194	0.004534831	3.713480842	0.011	0	1
Gm28777	0.004534831	3.709118133	0.011	0	1
Cfap57	0.004534831	3.709118133	0.011	0	1
Ssu2	0.004534831	3.709118133	0.011	0	1
Gm17322	0.004534831	3.709118133	0.011	0	1
4930431P22Rik	0.004534831	3.709118133	0.011	0	1
Fbxo41	0.004534831	3.708027604	0.011	0	1
Gm35101	0.004534831	3.708027604	0.011	0	1
Gm49415	0.004534831	3.708027604	0.011	0	1
Pcsk2	0.004534831	3.69668538	0.011	0	1
Cyp2b13	0.004534831	3.69668538	0.011	0	1
Rasgrp4	0.004534831	3.69668538	0.011	0	1
Gm49427	0.004534831	3.69668538	0.011	0	1
Tulp1	0.004534831	3.69668538	0.011	0	1
H2-Q2	0.004534831	3.69668538	0.011	0	1
I830134H01Rik	0.004534831	3.685619052	0.011	0	1
Epb42	0.004534831	3.682988223	0.011	0	1
Gpat2	0.004534831	3.682988223	0.011	0	1
H2-Ob	0.004534831	3.682988223	0.011	0	1
Cd84	0.004534831	3.675991747	0.011	0	1
Padi1	0.004534831	3.675991747	0.011	0	1
Gm9951	0.004534831	3.675991747	0.011	0	1
Gm28516	0.004534831	3.675991747	0.011	0	1
Nrn1l	0.004534831	3.675991747	0.011	0	1
Insyn2b	0.004534831	3.675991747	0.011	0	1
Krt24	0.004534831	3.675991747	0.011	0	1
Tubb4a	0.004534831	3.675991747	0.011	0	1
Platr29	0.004534831	3.660221721	0.011	0	1
Fgf23	0.004534831	3.660221721	0.011	0	1
Gdpd4	0.004534831	3.660221721	0.011	0	1
Gfap	0.004534831	3.660221721	0.011	0	1
Gdpd2	0.004534831	3.660221721	0.011	0	1
Ccl24	0.004534831	3.650230463	0.011	0	1
Car10	0.004534831	3.650230463	0.011	0	1
Gm5602	0.004534831	3.640935337	0.011	0	1
Prss44	0.004534831	3.640935337	0.011	0	1
Lefty2	0.004534831	3.635614559	0.011	0	1
Slco1b2	0.004534831	3.635614559	0.011	0	1
Gm10634	0.004534831	3.635614559	0.011	0	1
Gm17191	0.004534831	3.635614559	0.011	0	1
Vwa7	0.004534831	3.635614559	0.011	0	1
Gm10062	0.004534831	3.627962194	0.011	0	1
4930404H24Rik	0.004534831	3.596777914	0.011	0	1
Gm44764	0.004534831	3.596777914	0.011	0	1
Gm42567	0.004534831	3.59414229	0.011	0	1
Gm15520	0.004534831	3.59414229	0.011	0	1
Gm35177	0.004534831	3.59414229	0.011	0	1
Gm19385	0.004534831	3.59414229	0.011	0	1
Dnajc22	0.004534831	3.59414229	0.011	0	1
Gm31084	0.004534831	3.59414229	0.011	0	1
Kcnv2	0.004534831	3.59414229	0.011	0	1
Hoxb4	0.004534831	3.590969184	0.011	0	1
Susd3	0.004534831	3.590969184	0.011	0	1
Gm27209	0.004534831	3.590969184	0.011	0	1
Neto1	0.004534831	3.590969184	0.011	0	1
4930589L23Rik	0.004534831	3.583859822	0.011	0	1
Spocd1	0.004534831	3.583859822	0.011	0	1
Gm45733	0.004534831	3.583791448	0.011	0	1
Zfp988	0.004534831	3.583313293	0.011	0	1
Pik3c2g	0.004534831	3.583313293	0.011	0	1
Ccdc155	0.004534831	3.583313293	0.011	0	1
Gm48626	0.004534831	3.583313293	0.011	0	1
Pcdh20	0.004534831	3.583313293	0.011	0	1
Prkag2os2	0.004534831	3.582246078	0.011	0	1
Ripply2	0.004534831	3.582246078	0.011	0	1
Leap2	0.004534831	3.582246078	0.011	0	1
Gm13180	0.004534831	3.577794302	0.011	0	1
Tmem238l	0.004534831	3.577794302	0.011	0	1
Gm42893	0.004534831	3.576348223	0.011	0	1
Gm30504	0.004534831	3.576348223	0.011	0	1
Gm15755	0.004534831	3.576348223	0.011	0	1
Aipl1	0.004534831	3.576348223	0.011	0	1
Gm45645	0.004534831	3.576348223	0.011	0	1
Galnt14	0.004534831	3.576348223	0.011	0	1
Gm38186	0.004534831	3.567096586	0.011	0	1
8030453O22Rik	0.004534831	3.567096586	0.011	0	1
Hoxaas2	0.004534831	3.567096586	0.011	0	1
Clec4e	0.004534831	3.567096586	0.011	0	1
Gsg1	0.004534831	3.567096586	0.011	0	1
AC159140.1	0.004534831	3.567096586	0.011	0	1
Gm39397	0.004534831	3.567096586	0.011	0	1
Gm43434	0.004534831	3.567096586	0.011	0	1
Tlx1	0.004534831	3.567096586	0.011	0	1
Gm32585	0.004534831	3.559542528	0.011	0	1
Prr36	0.004534831	3.559542528	0.011	0	1
Otop1	0.004534831	3.555421673	0.011	0	1
Foxh1	0.004534831	3.555421673	0.011	0	1
AW112010	0.004534831	3.555421673	0.011	0	1
1700080O16Rik	0.004534831	3.555421673	0.011	0	1
Gm48949	0.004534831	3.553007767	0.011	0	1
Gm48449	0.004534831	3.553007767	0.011	0	1
Cldn34c4	0.004534831	3.553007767	0.011	0	1
Gm14762	0.004534831	3.545459182	0.011	0	1
Gm48694	0.004534831	3.542155095	0.011	0	1
Chrdl1	0.004534831	3.542155095	0.011	0	1
Tnnc2	0.004534831	3.53920128	0.011	0	1
5830432E09Rik	0.004534831	3.53920128	0.011	0	1
Gm49662	0.004534831	3.53920128	0.011	0	1
Gm48486	0.004534831	3.525614868	0.011	0	1
Gm10271	0.004534831	3.525614868	0.011	0	1
Otog	0.004534831	3.524554202	0.011	0	1
Prr30	0.004534831	3.524554202	0.011	0	1
Tff3	0.004534831	3.524554202	0.011	0	1
Lipk	0.004534831	3.524554202	0.011	0	1
Plcxd3	0.004534831	3.520544123	0.011	0	1
9130204K15Rik	0.004534831	3.511107293	0.011	0	1
Gm6556	0.004534831	3.511107293	0.011	0	1
Gm48746	0.004534831	3.511107293	0.011	0	1
Crtac1	0.004534831	3.511107293	0.011	0	1
Fndc3c1	0.004534831	3.511107293	0.011	0	1
Pla2g4f	0.004534831	3.494177323	0.011	0	1
Slc6a16	0.004534831	3.494177323	0.011	0	1
Gm16240	0.004534831	3.494177323	0.011	0	1
Gm35239	0.004534831	3.494177323	0.011	0	1
Gm7125	0.004534831	3.494177323	0.011	0	1
Gm32624	0.004534831	3.494177323	0.011	0	1
Ebi3	0.004534831	3.494177323	0.011	0	1
Gm11574	0.004534831	3.484016347	0.011	0	1
Tmem30b	0.004534831	3.484016347	0.011	0	1
Exd1	0.004534831	3.458641163	0.011	0	1
Rxfp2	0.004534831	3.458641163	0.011	0	1
Gm32647	0.004534831	3.458641163	0.011	0	1
Lrrc3	0.004534831	3.458641163	0.011	0	1
Gm35974	0.004534831	3.458641163	0.011	0	1
Gm5106	0.004534831	3.456415945	0.011	0	1
Adora2b	0.004534831	3.456415945	0.011	0	1
Krt17	0.004534831	3.456415945	0.011	0	1
Gm11642	0.004534831	3.456415945	0.011	0	1
Gm40055	0.004534831	3.447276009	0.011	0	1
Got1l1	0.004534831	3.447276009	0.011	0	1
Cdh19	0.004534831	3.440975234	0.011	0	1
Kcnh1	0.004534831	3.440975234	0.011	0	1
Fap	0.004534831	3.440975234	0.011	0	1
Gm14051	0.004534831	3.440975234	0.011	0	1
Mecomos	0.004534831	3.440975234	0.011	0	1
Kcnc4	0.004534831	3.440975234	0.011	0	1
Gm17225	0.004534831	3.440975234	0.011	0	1
Rims3	0.004534831	3.440975234	0.011	0	1
Gm16251	0.004534831	3.440975234	0.011	0	1
Napsa	0.004534831	3.440975234	0.011	0	1
B3gat1	0.004534831	3.440975234	0.011	0	1
Stac	0.004534831	3.440975234	0.011	0	1
Moxd1	0.004534831	3.440975234	0.011	0	1
Gm20394	0.004534831	3.440975234	0.011	0	1
Gm49769	0.004534831	3.440975234	0.011	0	1
Ttc6	0.004534831	3.440975234	0.011	0	1
Bdkrb2	0.004534831	3.440975234	0.011	0	1
Gm11280	0.004534831	3.440975234	0.011	0	1
Col2a1	0.004534831	3.440975234	0.011	0	1
Krt1	0.004534831	3.440975234	0.011	0	1
Efcab1	0.004534831	3.440975234	0.011	0	1
Tap1	0.004534831	3.440975234	0.011	0	1
Gm46658	0.004534831	3.440975234	0.011	0	1
Tmem28	0.004534831	3.440975234	0.011	0	1
Zcchc18	0.004534831	3.440975234	0.011	0	1
Tmem61	0.004534831	3.356811794	0.011	0	1
Gm15587	0.004534831	3.356811794	0.011	0	1
Gm36172	0.004534831	3.356811794	0.011	0	1
Chadl	0.004534831	3.356811794	0.011	0	1
Gm12762	0.004534831	3.347929901	0.011	0	1
Sult5a1	0.004534831	3.347929901	0.011	0	1
Csf3	0.004534831	3.347929901	0.011	0	1
Mep1b	0.004534831	3.347929901	0.011	0	1
Dner	0.004534831	3.289437677	0.011	0	1
Sptssb	0.004534831	3.289437677	0.011	0	1
Lactbl1	0.004534831	3.289437677	0.011	0	1
Ankrd65	0.004534831	3.289437677	0.011	0	1
Acan	0.004534831	3.289437677	0.011	0	1
Tpbgl	0.004534831	3.289437677	0.011	0	1
Sh2d7	0.004534831	3.289437677	0.011	0	1
4930444F02Rik	0.004534831	3.289437677	0.011	0	1
Vipr2	0.004534831	3.289437677	0.011	0	1
9630013A20Rik	0.004534831	3.289437677	0.011	0	1
Oc90	0.004534831	3.289437677	0.011	0	1
Phf21b	0.004534831	3.289437677	0.011	0	1
Vpreb2	0.004534831	3.289437677	0.011	0	1
Lyzl1	0.004534831	3.289437677	0.011	0	1
AC132444.6	0.004534831	3.289437677	0.011	0	1
Kcnj3	0.004543399	-1.174349415	0.18	0.334	1
Hlf	0.004565957	-1.010024226	0.225	0.369	1
Ago2	0.004578401	-0.522580248	0.674	0.765	1
Hsp90aa1	0.004605447	-0.273720994	0.91	0.946	1
Zfp810	0.004609597	-1.747675534	0.045	0.154	1
Bves	0.00465271	-0.367172459	0.809	0.901	1
Garnl3	0.00466596	1.415863223	0.169	0.079	1
Ahsa2	0.004666953	1.097320501	0.472	0.33	1
Igfbpl1	0.004667139	-0.913539871	0.135	0.268	1
Gm11837	0.004715957	0.913367933	0.292	0.172	1
Yy1	0.004800716	0.877236231	0.685	0.569	1
Smyd2	0.004859977	-0.374323649	0.663	0.801	1
Fastk	0.00491546	-0.561672477	0.562	0.668	1
Itgav	0.004935672	1.764366169	0.225	0.124	1
Maf	0.004945017	1.118125272	0.101	0.036	1
Gm41804	0.005008311	1.22776781	0.101	0.036	1
Cthrc1	0.005037304	2.676792413	0.056	0.014	1
Arhgef33	0.005069575	2.406504337	0.056	0.014	1
Pik3ip1	0.005101004	-1.007418869	0.157	0.298	1
Zc3h12a	0.005102033	2.307696656	0.056	0.014	1
Chmp2b	0.005122763	-0.965098704	0.236	0.389	1
Hbb-bs	0.005184587	1.342261921	1	0.997	1
Fam78a	0.005257547	0.709456562	0.337	0.207	1
Timp3	0.005260576	-0.614373345	0.472	0.597	1
Myl3	0.005341122	-0.21521032	1	1	1
Olfr1033	0.005342809	1.606302567	0.124	0.05	1
Acta2	0.005387909	-0.305124357	0.876	0.933	1
Map3k5	0.005412986	-0.514079296	0.494	0.631	1
Wwp2	0.005434345	-1.623430316	0.079	0.196	1
Pmpca	0.005457719	-0.742642174	0.315	0.448	1
Rfc2	0.005559423	-0.963989082	0.213	0.344	1
Clasp1	0.005736718	-0.297000148	0.91	0.94	1
Dcaf13	0.005737491	0.743500878	0.36	0.224	1
Intu	0.005747158	-1.457569992	0.056	0.168	1
Fbxo38	0.005758663	-1.174648856	0.101	0.227	1
Zfp839	0.005761252	1.313653941	0.112	0.043	1
Mrpl10	0.005802595	-1.044641213	0.169	0.306	1
Camk2d	0.005813332	-0.234914048	0.888	0.943	1
Tnni3k	0.005855037	-0.348996253	0.798	0.896	1
Bax	0.005893765	-0.546588728	0.506	0.638	1
Fam110b	0.005924641	-1.429347934	0.079	0.197	1
Vegfc	0.00595537	1.582470983	0.27	0.157	1
Mecom	0.005979567	2.668607027	0.09	0.032	1
Btf3l4	0.005998721	-1.102787883	0.191	0.318	1
Acvr1b	0.00603962	-1.572833597	0.09	0.209	1
Wdr59	0.006116018	0.546946805	0.225	0.118	1
Rock2	0.006119687	-0.233116058	0.82	0.911	1
Dgat2	0.00614115	-1.16253119	0.146	0.27	1
Col6a2	0.006184725	-0.894968361	0.213	0.349	1
Gm31224	0.006207997	1.3503243	0.079	0.025	1
Ext2	0.00630468	-1.28092604	0.124	0.248	1
Gm1976	0.006364685	-0.970927158	0.146	0.282	1
Gadd45g	0.006459742	0.742257465	0.483	0.362	1
Slc12a8	0.006479459	3.445475676	0.045	0.01	1
Prr15	0.006479459	2.730917445	0.045	0.01	1
Kxd1	0.006545222	-0.669556459	0.483	0.595	1
4933406J10Rik	0.006578298	3.89605442	0.034	0.006	1
Rd3	0.006578298	3.844851331	0.034	0.006	1
Spata13	0.006687255	0.909732001	0.315	0.193	1
Lsamp	0.006698523	3.461980209	0.034	0.006	1
Rasl11a	0.006698523	3.14365393	0.034	0.006	1
Pcp4l1	0.006707556	-0.22583425	0.315	0.485	1
Ints4	0.006737068	-1.179533133	0.124	0.255	1
Snai3	0.006816343	2.510799158	0.045	0.01	1
Sgcz	0.006820719	3.466554103	0.034	0.006	1
Adra1b	0.006830058	-1.520300832	0.09	0.206	1
Usp27x	0.006865733	2.377873496	0.045	0.01	1
Gm35867	0.006882565	3.050785431	0.034	0.006	1
Tvp23a	0.006882565	2.923961921	0.034	0.006	1
E230014E18Rik	0.006882565	2.703338801	0.034	0.006	1
Col6a6	0.006944914	2.996597753	0.034	0.006	1
Gm48809	0.006944914	2.740271968	0.034	0.006	1
Gm48728	0.006944914	2.696262683	0.034	0.006	1
Vps13b	0.006963414	-0.816334867	0.449	0.573	1
Smad1	0.006980912	0.652829449	0.348	0.22	1
Timp1	0.006996193	1.106708557	0.191	0.097	1
Tgif1	0.007015838	2.649980628	0.045	0.01	1
Zfp811	0.007071137	2.623059601	0.034	0.006	1
BC049715	0.007071137	2.034698061	0.034	0.006	1
Fyb2	0.007125058	0.753875129	0.135	0.058	1
Cbfa2t3	0.007135018	2.29956624	0.034	0.006	1
Ppp2r5e	0.007142494	-0.745942766	0.472	0.605	1
Phf8	0.00715984	0.925176622	0.337	0.213	1
Kif9	0.007220561	1.839858516	0.045	0.01	1
Gm31645	0.007264336	2.535728601	0.034	0.006	1
Syndig1	0.007264336	1.990587157	0.034	0.006	1
Nfic	0.007346655	1.089243312	0.494	0.363	1
Snx33	0.007374236	2.459850263	0.09	0.032	1
Mir22hg	0.007412107	1.411794111	0.18	0.092	1
Acox1	0.007466131	-0.96248681	0.258	0.389	1
Hba-a1	0.007500424	1.35584667	0.989	0.993	1
Tpm3	0.007553709	0.829096572	0.483	0.348	1
Higd2a	0.00756991	0.373378582	0.865	0.819	1
Acads	0.007615224	-0.494338603	0.573	0.687	1
Pdpk1	0.007616254	-0.675973744	0.438	0.558	1
Klhl41	0.007630567	-0.789870744	0.292	0.42	1
Nr3c1	0.00767678	-0.636021724	0.494	0.622	1
Dip2c	0.007714433	-0.253692847	0.854	0.929	1
Slc4a1ap	0.007715661	-1.068140599	0.09	0.209	1
Gramd1b	0.007783956	-0.642300926	0.27	0.444	1
Nme2	0.007821993	-0.247298054	0.888	0.943	1
Tshz2	0.007825372	1.807084494	0.169	0.086	1
Supt6	0.007896197	-0.867490355	0.247	0.391	1
Gm11627	0.007994358	0.851851953	0.18	0.09	1
Jdp2	0.008018236	1.367707252	0.124	0.053	1
Cox7a2l	0.008115994	-0.281528481	0.865	0.886	1
Trim55	0.00814037	-0.202199663	0.91	0.962	1
Jazf1	0.008262254	-0.732955378	0.36	0.491	1
Abl2	0.008268777	-0.544930907	0.247	0.382	1
Man2a1	0.008424131	-1.112323016	0.112	0.238	1
Ssh2	0.008435474	-0.302707946	0.775	0.857	1
Pnpla7	0.008456352	1.306177524	0.225	0.127	1
Haus1	0.008651242	1.129849044	0.416	0.28	1
Lmf2	0.008656877	-1.518532131	0.011	0.095	1
Gyg	0.008696211	-0.243574166	0.865	0.887	1
Clu	0.008701816	1.035010872	0.416	0.296	1
mt-Nd4l	0.008756293	0.293324432	0.921	0.957	1
Mt3	0.008856167	1.010113125	0.449	0.346	1
Kctd12	0.008949608	1.011381482	0.09	0.033	1
Cpeb4	0.008962652	0.648709009	0.663	0.555	1
Ripor2	0.008966534	-0.491145756	0.427	0.59	1
Fzd5	0.008978594	-1.898877704	0.011	0.093	1
Dclk2	0.009058945	1.5676179	0.067	0.021	1
Wdr74	0.009139682	-1.271344727	0.101	0.213	1
Mpdz	0.009169364	-0.771421665	0.303	0.427	1
2200002D01Rik	0.009174561	-1.724579752	0.034	0.127	1
Shmt1	0.009234892	-0.906986752	0.112	0.232	1
Nufip1	0.00933531	-0.791350901	0.09	0.207	1
Arhgap29	0.009361024	-0.508213449	0.472	0.602	1
Oxr1	0.009480613	-0.294352786	0.539	0.679	1
Slk	0.009484351	-0.312165346	0.775	0.846	1
Gm26586	0.00958071	1.638557909	0.067	0.021	1
Zfp462	0.009660345	0.779198991	0.348	0.224	1
Rnf166	0.009689683	0.691283981	0.337	0.216	1
Lamp2	0.009773556	0.759194959	0.753	0.662	1
Ndufa6	0.00983218	-0.311937238	0.865	0.886	1
Arfgef3	0.009926536	1.490569645	0.067	0.021	1
Cercam	0.009926536	1.394968293	0.067	0.021	1
Plce1	0.010012504	-0.563018998	0.573	0.669	1
Memo1	0.010019323	-0.513725939	0.528	0.601	1
Ell2	0.010049832	1.267755734	0.157	0.078	1
Cnot6l	0.010102017	0.490601248	0.674	0.562	1
Sik1	0.010113799	0.666924622	0.247	0.14	1
Rpl4	0.010216361	-0.157254428	0.843	0.894	1
mt-Nd4	0.010376099	0.248161315	0.944	0.99	1
Fancm	0.010456583	-1.368578187	0.056	0.159	1
Zfp952	0.010496864	1.679711936	0.157	0.079	1
Nlk	0.010534133	-0.497940614	0.539	0.644	1
Ppm1g	0.010554644	0.799271342	0.584	0.444	1
Ints10	0.010556118	0.954054012	0.315	0.202	1
Uba5	0.010570866	0.567029901	0.438	0.296	1
Nipsnap2	0.010593361	-0.313754793	0.82	0.898	1
Bpgm	0.010672482	0.958229083	0.292	0.179	1
Tspan13	0.010685154	1.061785703	0.101	0.04	1
Gm10658	0.010689074	1.075065444	0.09	0.033	1
Ntan1	0.010760048	0.412568261	0.629	0.478	1
Slc2a4	0.010773307	-0.948985931	0.169	0.292	1
Lgi2	0.010865251	1.238510924	0.09	0.033	1
Hspa1a	0.010900449	-1.888976	0.112	0.22	1
Sbsn	0.011409367	0.918658299	0.09	0.033	1
Mtif3	0.011520562	1.171456762	0.247	0.149	1
Appl2	0.011618537	-1.095520107	0.146	0.253	1
Pmp22	0.011651318	0.635932566	0.337	0.221	1
Esrrg	0.011734474	-0.273352065	0.888	0.928	1
Nop56	0.011782774	-0.987102745	0.236	0.356	1
Gem	0.01186779	0.229591188	0.157	0.076	1
Ap3m1	0.011912321	0.468946899	0.551	0.455	1
Ddx51	0.01197539	1.703440988	0.079	0.028	1
Pdlim7	0.011994376	0.565424071	0.618	0.53	1
Tcf3	0.012002989	-1.246713027	0.135	0.248	1
Hip1	0.012047492	0.821379047	0.393	0.266	1
Mob1b	0.01208033	0.457205509	0.764	0.658	1
Baz1b	0.012091976	-0.565257069	0.427	0.583	1
Wdtc1	0.012193327	-1.077538134	0.112	0.223	1
Vegfa	0.012338272	-0.619768189	0.528	0.643	1
Nop9	0.012341921	-0.972490771	0.034	0.125	1
Slit3	0.01235807	1.162150709	0.225	0.134	1
Slc25a38	0.012381325	1.001085648	0.157	0.078	1
Kcnb2	0.012382851	4.770372871	0.022	0.003	1
Fam155a	0.012382851	3.952861638	0.022	0.003	1
Gm29417	0.012382851	3.605105955	0.022	0.003	1
Adamts5	0.012382851	3.527445469	0.022	0.003	1
Rab42	0.012382851	3.398146456	0.022	0.003	1
Adgrf3	0.012382851	3.365890409	0.022	0.003	1
Ddx55	0.012413603	0.816046532	0.202	0.111	1
Cacng6	0.01247579	-1.171843346	0.056	0.16	1
Gm39185	0.012522018	3.897157391	0.022	0.003	1
1700096J18Rik	0.012522018	3.593532067	0.022	0.003	1
Spock1	0.012522018	3.488996791	0.022	0.003	1
Gm10648	0.012522018	3.380557407	0.022	0.003	1
Il10	0.012522018	3.339042083	0.022	0.003	1
1700024B18Rik	0.012522018	3.314824545	0.022	0.003	1
Fam181b	0.012522018	3.304011966	0.022	0.003	1
Gm19409	0.012522018	3.152825702	0.022	0.003	1
Arl4c	0.012547166	-1.584415536	0.034	0.121	1
Mgst2	0.012551622	1.201693314	0.146	0.071	1
Lag3	0.012615436	2.394039113	0.045	0.011	1
Gm867	0.012662568	3.202867362	0.022	0.003	1
Gm32200	0.012662568	3.148692955	0.022	0.003	1
2010109A12Rik	0.012662568	3.103910761	0.022	0.003	1
Olfr920	0.012662568	3.098372816	0.022	0.003	1
4930545L23Rik	0.012662568	3.070733031	0.022	0.003	1
A430110L20Rik	0.012662568	3.068394353	0.022	0.003	1
Il4ra	0.012662568	3.040941015	0.022	0.003	1
E330013P04Rik	0.012662568	3.030087552	0.022	0.003	1
Cnmd	0.012662568	2.979714969	0.022	0.003	1
Frem3	0.012662568	2.976532768	0.022	0.003	1
Baalc	0.012662568	2.937868858	0.022	0.003	1
Gm10532	0.012662568	2.361009823	0.022	0.003	1
Slc2a13	0.012662568	1.761571596	0.022	0.003	1
Nrbf2	0.01266738	-0.9573682	0.202	0.324	1
Arl15	0.012684735	-0.798643626	0.348	0.48	1
Pard3	0.012691847	-0.254030081	0.719	0.805	1
Kctd17	0.012697355	2.735387039	0.045	0.011	1
Agbl4	0.012730598	0.84969202	0.348	0.235	1
Nrp2	0.012779744	2.776852343	0.045	0.011	1
Car9	0.012779744	2.176234168	0.045	0.011	1
Thoc1	0.012783837	-0.867379501	0.236	0.374	1
Irf6	0.012804514	2.927482737	0.022	0.003	1
Icosl	0.012804514	2.916929718	0.022	0.003	1
Slc46a2	0.012804514	2.897912576	0.022	0.003	1
Atp2a3	0.012804514	2.895521946	0.022	0.003	1
Gm40652	0.012804514	2.827391511	0.022	0.003	1
Ttc25	0.012804514	2.349811556	0.022	0.003	1
Fpgt	0.01281047	1.319614758	0.124	0.056	1
Aco2	0.012828618	-0.172463747	0.933	0.962	1
Stbd1	0.012856461	-0.561278155	0.382	0.52	1
Anxa2	0.01290361	0.353618942	0.742	0.637	1
Slc27a1	0.012924711	-1.292496226	0.067	0.17	1
Chsy1	0.012931696	0.671448101	0.315	0.199	1
Ncbp3	0.012940694	-0.440379418	0.326	0.491	1
Timm21	0.012943612	-0.628932425	0.315	0.446	1
Prpf40a	0.012947556	-0.36248735	0.652	0.701	1
Cpa3	0.012947865	2.93023461	0.022	0.003	1
Igsf23	0.012947865	2.399579051	0.022	0.003	1
Tmx2	0.012999486	-0.548306934	0.348	0.463	1
Spint2	0.013027618	0.35326057	0.281	0.435	1
Sypl2	0.013029757	2.182857888	0.045	0.011	1
Gng2	0.013082026	-0.236242409	0.573	0.665	1
Eif1a	0.013118727	0.657680642	0.472	0.344	1
Serpinb6b	0.013137908	1.763488355	0.258	0.164	1
Acot13	0.013146152	-0.257689317	0.809	0.853	1
Csrnp1	0.013156598	1.556978722	0.09	0.035	1
Gm2087	0.013198827	2.473238282	0.045	0.011	1
Gm8251	0.013198827	1.859160418	0.045	0.011	1
Amot	0.013308173	1.998576671	0.067	0.022	1
Rarres2	0.013312804	1.35489242	0.09	0.035	1
Retreg1	0.013344933	-0.341686751	0.663	0.79	1
Pola1	0.013350752	-0.621695731	0.191	0.306	1
AW551984	0.013369834	2.260744841	0.045	0.011	1
Nr3c2	0.013385613	-0.513401512	0.348	0.512	1
Gabbr1	0.013428023	1.351708381	0.101	0.042	1
Erbb4	0.013435453	-0.11891306	0.831	0.94	1
Parp8	0.013514518	0.704666681	0.337	0.213	1
Tmem176b	0.013523857	0.672040792	0.629	0.544	1
Coch	0.013538127	2.665316595	0.056	0.017	1
Serpinb6a	0.013567914	0.837137308	0.64	0.549	1
Hadh	0.013575789	-0.170306541	0.854	0.843	1
Tox	0.013684293	-0.662383074	0.213	0.353	1
Galm	0.013736977	-1.707044859	0.067	0.16	1
Gmeb1	0.013747317	-0.676404651	0.157	0.291	1
Zbtb20	0.013814726	-0.175820197	0.921	0.958	1
Bmi1	0.01382831	-0.719099545	0.225	0.357	1
Iffo2	0.013845395	1.469659278	0.09	0.035	1
Azin2	0.013899675	1.170804519	0.09	0.035	1
Lat2	0.013908923	1.827246114	0.056	0.017	1
S100a11	0.013940583	0.645736812	0.652	0.58	1
Lmod3	0.014117263	-0.300014264	0.506	0.651	1
Syvn1	0.014125278	1.414468806	0.101	0.042	1
Setd4	0.01412561	1.098829174	0.124	0.057	1
Vwa8	0.014165331	-0.417942972	0.427	0.58	1
Prrx2	0.014170137	1.371075138	0.124	0.057	1
Akap7	0.014191883	-0.863788377	0.292	0.416	1
6030458C11Rik	0.014324615	-1.489978716	0.079	0.178	1
Orai3	0.014330275	1.113315967	0.101	0.042	1
Fxr1	0.014356243	-0.310959939	0.843	0.883	1
Rbm24	0.014385774	-0.222701873	0.888	0.949	1
Dmxl1	0.014425516	-0.150640323	0.573	0.684	1
Prpf4b	0.014455431	-0.333558808	0.685	0.766	1
Rcan2	0.014475881	-0.329998432	0.775	0.861	1
Tmem218	0.014484089	0.922255114	0.292	0.185	1
Slc9a6	0.01455209	1.329110652	0.18	0.097	1
Ncam1	0.014565455	-0.27991951	0.899	0.925	1
Tbx3	0.014756387	1.635313308	0.056	0.017	1
Tppp3	0.014794067	1.305270355	0.09	0.035	1
Kcng2	0.014910201	-0.289335636	0.82	0.908	1
Ccdc152	0.0149673	0.595249101	0.09	0.035	1
Ttpa	0.015127826	1.167465102	0.067	0.022	1
Ccdc174	0.015133952	0.898192124	0.416	0.287	1
Gal	0.015400575	7.125973609	0.034	0.007	1
Ccdc93	0.015409229	0.865192334	0.225	0.132	1
Rnf10	0.015450761	0.252847871	0.854	0.779	1
Pold3	0.015466594	-0.897094029	0.101	0.211	1
Ptgis	0.015563649	1.660519947	0.079	0.029	1
Inip	0.015589243	-0.503004934	0.067	0.166	1
Nos3	0.01564022	3.319894415	0.034	0.007	1
Bmp6	0.01564022	3.195294424	0.034	0.007	1
Gm22000	0.01564022	2.715703562	0.034	0.007	1
Myo18b	0.015679241	-0.349113259	0.775	0.861	1
Gnmt	0.015732491	2.651164165	0.056	0.017	1
Mgmt	0.015775858	1.072661541	0.18	0.1	1
6330403K07Rik	0.01600584	1.470031414	0.034	0.007	1
Chst12	0.016253742	2.593361643	0.034	0.007	1
Flywch2	0.016253742	0.231481357	0.034	0.007	1
Lamc1	0.016257499	-0.268123432	0.629	0.719	1
Cpq	0.016347338	-0.597637738	0.685	0.72	1
Rpl36	0.016424325	-0.201283481	0.899	0.929	1
Robo2	0.016505011	2.391569593	0.034	0.007	1
Brd3os	0.016505011	2.247176573	0.034	0.007	1
Gm26670	0.01663192	2.176208241	0.034	0.007	1
D7Ertd443e	0.01663192	1.920271807	0.034	0.007	1
Atg4c	0.016687001	-1.599442444	0.022	0.1	1
Mgat4a	0.016730366	-1.836250163	0.011	0.082	1
Fibp	0.016814198	-0.592209201	0.494	0.63	1
Lst1	0.016888312	1.507628247	0.034	0.007	1
Gna12	0.016946206	-0.565909856	0.247	0.381	1
Fhod3	0.017009874	-0.267606108	0.91	0.954	1
4930551O13Rik	0.017017804	1.713060163	0.034	0.007	1
Diaph2	0.017080132	-0.399007174	0.652	0.751	1
Zbed4	0.017219893	0.812428322	0.292	0.189	1
Nr2c2	0.017246187	-0.789908361	0.393	0.498	1
Ppp1r10	0.017248816	0.488186506	0.517	0.387	1
Mrap	0.017316179	-0.517477022	0.315	0.434	1
Ift172	0.017396879	0.894304175	0.213	0.125	1
Cryz	0.017527208	1.464725366	0.191	0.107	1
Zbtb12	0.01754817	-1.677097577	0.034	0.113	1
Smg6	0.017558434	-0.603326277	0.562	0.647	1
Ppib	0.017648534	0.519684087	0.82	0.734	1
Scaf11	0.017656521	-0.241038785	0.573	0.69	1
Pla2g4a	0.017685872	1.039861136	0.112	0.05	1
2610307P16Rik	0.017705799	1.176799596	0.292	0.199	1
Fez2	0.017716769	-0.5767533	0.36	0.494	1
Sgcg	0.017732722	-0.343840003	0.64	0.718	1
Cecr2	0.017768282	1.417231897	0.169	0.093	1
Gbe1	0.017866824	-0.521345588	0.652	0.715	1
Cemip2	0.017889643	1.410885037	0.348	0.266	1
Aktip	0.018053096	-1.103378196	0.18	0.287	1
Golga2	0.01806595	-0.897794614	0.213	0.331	1
Dnajc25	0.018066311	0.144885542	0.169	0.298	1
Gm42047	0.018143977	-1.191492156	0.135	0.249	1
Selenot	0.01815378	0.395114194	0.742	0.624	1
Mrpl40	0.018156846	0.694174925	0.539	0.433	1
Pigg	0.018223805	-0.484484601	0.034	0.115	1
3830406C13Rik	0.018508188	-0.886582611	0.18	0.289	1
Sema3c	0.018537948	2.428283821	0.101	0.045	1
Trdmt1	0.018655893	-1.685560135	0.022	0.097	1
Ybx3	0.0187595	-0.354674376	0.73	0.801	1
Sh3bgr	0.018774015	-0.10046794	0.933	0.925	1
Bhlhe40	0.018937643	1.133051074	0.315	0.22	1
Zfp189	0.018969432	1.835575113	0.135	0.065	1
Slc25a13	0.019201953	-0.576540302	0.629	0.676	1
Mcat	0.01920725	0.875971701	0.303	0.202	1
Pum2	0.01942565	-0.506781196	0.596	0.704	1
Tgm2	0.019583486	0.610672002	0.708	0.663	1
Gm5577	0.019642788	1.610779864	0.067	0.024	1
Ctdnep1	0.019678445	-0.439454571	0.281	0.409	1
Rnf146	0.019700963	-0.616657257	0.292	0.413	1
Rapgef6	0.019763671	0.594433764	0.753	0.705	1
4933406I18Rik	0.019772303	1.525596663	0.101	0.045	1
Wdr24	0.019973622	1.571986371	0.101	0.045	1
Senp8	0.020028211	0.885678616	0.236	0.145	1
BC051226	0.020085562	1.637046331	0.067	0.024	1
Cadm1	0.020212796	0.678894419	0.202	0.118	1
Ss18	0.020251151	0.585006445	0.494	0.388	1
Gm14325	0.020405741	-0.65061595	0.146	0.259	1
Osbpl9	0.02055341	-0.566503624	0.494	0.597	1
Morn2	0.020638753	1.573509551	0.315	0.21	1
Ndufa8	0.020712366	-0.225182617	0.899	0.915	1
Colca2	0.020721411	4.258657738	0.045	0.013	1
Dlk1	0.020721411	2.345718166	0.045	0.013	1
Asf1a	0.020835927	0.647671305	0.472	0.36	1
Inpp5j	0.020917513	0.968254865	0.146	0.075	1
Gm15886	0.020936951	-2.494871198	0	0.057	1
Ddx58	0.020936951	-2.126666264	0	0.057	1
Prkg1	0.021052665	-0.261843052	0.708	0.776	1
Gm11520	0.021088584	2.104634422	0.045	0.013	1
Ppp1r3a	0.02108999	-0.657177531	0.461	0.567	1
Usp46	0.021155742	-0.403416584	0.494	0.594	1
Gm37328	0.021157247	1.613876906	0.056	0.018	1
Ptgr2	0.021175746	-0.291210537	0.584	0.707	1
Parp14	0.021212229	2.039256163	0.045	0.013	1
Tpd52	0.021212987	-0.495201646	0.517	0.608	1
Olfm1	0.021289912	1.844352855	0.09	0.038	1
Pstk	0.021418245	-0.498923969	0.404	0.547	1
Uspl1	0.021452843	-0.3630058	0.101	0.202	1
Haus6	0.02146079	-1.849805486	0.045	0.124	1
Btbd2	0.021561317	-1.123010161	0.146	0.243	1
Spry2	0.021564824	0.687250798	0.292	0.195	1
Grb14	0.021682469	-0.334796727	0.809	0.851	1
Herpud1	0.021693694	0.578208578	0.517	0.382	1
Col6a1	0.021702644	1.041705423	0.169	0.09	1
Lrp1	0.021703907	0.141790209	0.09	0.036	1
Cdkn3	0.021711677	0.970264134	0.213	0.128	1
Cetn4	0.021713143	2.205448843	0.045	0.013	1
Gm10778	0.021713143	2.202943744	0.045	0.013	1
Abhd8	0.021719145	0.602346648	0.258	0.154	1
Dram2	0.021948417	-0.44513857	0.27	0.388	1
Nat14	0.022015514	1.79214884	0.056	0.018	1
Kif13a	0.022088997	-0.374584145	0.708	0.789	1
Parp3	0.022095554	1.860877152	0.045	0.013	1
Adgra2	0.022095554	1.63441789	0.045	0.013	1
Zfp820	0.022173318	-1.156693277	0.011	0.078	1
P3h2	0.022205804	0.873870868	0.157	0.082	1
Unc45bos	0.022306208	-0.924037167	0.022	0.097	1
Wipi2	0.0223245	-1.081795065	0.101	0.197	1
Rabgap1l	0.022429661	-0.321213723	0.831	0.894	1
Dpt	0.022455893	1.823950485	0.056	0.018	1
Gm15345	0.022508875	0.221498885	0.09	0.036	1
Nfe2l2	0.022522528	-0.526148199	0.315	0.444	1
Gse1	0.022608652	-0.905515495	0.281	0.389	1
Rexo1	0.022614174	-0.807374574	0.135	0.241	1
Eva1c	0.022647125	-1.931212002	0	0.056	1
Gm43244	0.022651156	1.056185556	0.146	0.075	1
Tlr4	0.022671441	-2.195876062	0.045	0.124	1
Gm26724	0.02268785	-1.805874326	0.022	0.093	1
Letm2	0.022749429	1.437090563	0.169	0.093	1
Rras2	0.022871865	-0.439636597	0.483	0.567	1
Psd3	0.022885558	-0.524677779	0.438	0.549	1
Rnf145	0.022955097	-0.439912889	0.146	0.255	1
St3gal2	0.022967663	0.813180454	0.169	0.089	1
Slc22a1	0.022996696	0.721960847	0.135	0.068	1
Rprd1a	0.023036665	-0.639456291	0.404	0.515	1
Taf4b	0.023104797	1.141180379	0.146	0.078	1
Sat2	0.023463816	-1.373734782	0.011	0.076	1
C430049B03Rik	0.023478027	-0.155554107	0.708	0.812	1
Bok	0.023481816	-0.557756326	0.056	0.145	1
Frmd6	0.023502122	-0.397873	0.393	0.523	1
Gm4221	0.023524296	0.83870864	0.101	0.045	1
Cnnm3	0.023596884	-1.089947781	0.045	0.129	1
Cstf2	0.023658618	-1.127455635	0.067	0.156	1
Actn2	0.023688919	0.129403347	0.955	0.979	1
Gm47523	0.023745728	1.205578392	0.157	0.086	1
Cdc123	0.023767069	-0.45077473	0.416	0.545	1
Srl	0.023825008	-0.27182437	0.843	0.892	1
Plcl1	0.023913423	1.096320014	0.146	0.074	1
Zfp106	0.023969367	-0.300602685	0.82	0.876	1
Fam114a2	0.023997962	-0.72598422	0.348	0.446	1
Herc3	0.02404654	-0.400024701	0.551	0.691	1
Fubp3	0.024132759	-0.75751357	0.146	0.25	1
Ndufaf2	0.024342331	-0.366931842	0.404	0.505	1
Mphosph8	0.024343205	-0.435900387	0.472	0.598	1
Slf2	0.024490374	-0.66172641	0.382	0.497	1
Pkib	0.02449771	-1.489721843	0	0.054	1
Med29	0.024515049	-0.471162609	0.348	0.471	1
Jag2	0.024548738	0.710431797	0.079	0.031	1
Fdft1	0.024577762	0.771294992	0.303	0.209	1
Hbb-bt	0.024657512	1.31088089	0.978	0.979	1
Atcayos	0.02470349	-0.346295522	0.562	0.701	1
Rab26os	0.024737847	1.847364669	0.09	0.038	1
Tnni3	0.024766146	-0.15405317	1	0.997	1
Dnajc16	0.024779442	-1.560709968	0.056	0.138	1
Kcne1	0.024906881	-0.135766446	0.539	0.668	1
Prdm4	0.024936386	-1.716123861	0.022	0.092	1
C230035I16Rik	0.024947352	1.33133291	0.045	0.127	1
Tpt1	0.024952155	-0.142106358	1	0.992	1
Nat10	0.024960729	-1.314911485	0.056	0.14	1
Rps27rt	0.024997694	-0.367883856	0.124	0.236	1
Mmut	0.025013295	-0.614796092	0.348	0.448	1
Map7d3	0.025149728	1.459697614	0.101	0.046	1
A730081D07Rik	0.025178902	0.99852657	0.09	0.038	1
6-Mar	0.025291208	-0.22851308	0.506	0.608	1
Gm32031	0.0253301	1.727484276	0.09	0.039	1
Atraid	0.025376929	0.536982257	0.528	0.416	1
Prox1os	0.025381208	-1.453686927	0.056	0.139	1
Sema3d	0.025485828	-1.229423852	0.079	0.168	1
Pigf	0.025498367	1.204109474	0.202	0.124	1
4932443L11Rik	0.02561516	0.583435483	0.079	0.031	1
Cdc37l1	0.025633515	-0.229276059	0.742	0.823	1
Ap3s1	0.025652375	0.488207918	0.427	0.316	1
Thg1l	0.025751458	0.962263227	0.124	0.06	1
Zbtb38	0.025771244	-0.549501168	0.404	0.52	1
Mrpl16	0.025833075	-0.375539905	0.472	0.583	1
Spns1	0.025928487	0.652181595	0.213	0.124	1
Lims2	0.025953725	1.576107456	0.09	0.039	1
Ccdc9b	0.025973821	-1.60109859	0.011	0.074	1
Mrps2	0.026044018	-1.130901684	0.101	0.191	1
Scamp2	0.026122881	0.558169643	0.303	0.206	1
Plekha7	0.026164401	-0.571759287	0.494	0.591	1
Dusp6	0.026224259	0.626440634	0.112	0.053	1
Sirt7	0.026283299	2.242425233	0.124	0.061	1
Snx12	0.026305039	0.49681152	0.438	0.323	1
Clns1a	0.026367691	-0.689267158	0.191	0.309	1
Helz	0.026488081	-0.473966315	0.506	0.591	1
Rasal2	0.026603482	-0.330745817	0.719	0.803	1
Cox4i1	0.026747667	-0.126351274	1	0.997	1
Dhcr24	0.026963909	0.835073789	0.258	0.168	1
Rsbn1l	0.027025668	-0.452795765	0.596	0.694	1
6-Sep	0.02702875	-0.334128758	0.539	0.669	1
Tut4	0.027140307	-0.295183452	0.697	0.814	1
Selenbp1	0.027212003	-0.606794138	0.371	0.473	1
Pde4dip	0.027240643	-0.237846969	0.843	0.929	1
Slc29a1	0.027351268	-1.244168265	0.079	0.164	1
Gm34099	0.027509755	-1.282583948	0.045	0.124	1
Pik3c3	0.027562889	-1.235721105	0.056	0.138	1
Gatad1	0.027596537	-0.526704312	0.629	0.659	1
Itpk1	0.027825705	-1.456873415	0.022	0.09	1
Bri3	0.027938177	-0.159214239	0.899	0.903	1
Rps12	0.028078881	-0.172405837	0.944	0.937	1
Phactr4	0.028090481	-0.53459665	0.337	0.446	1
Proca1	0.028313907	1.223685533	0.067	0.025	1
Nsf	0.028314907	-0.580373005	0.213	0.339	1
10-Sep	0.028323651	-0.680551686	0.169	0.271	1
Gtf3c1	0.028374042	-0.318414911	0.539	0.623	1
Fam192a	0.028382635	-0.492733551	0.202	0.317	1
Nicn1	0.028459865	0.9525681	0.213	0.131	1
Pip5k1b	0.028511691	-0.451836215	0.685	0.811	1
Fign	0.028583118	-0.506937462	0.416	0.545	1
A930024E05Rik	0.028668543	-1.903813462	0	0.051	1
Cetn2	0.02869734	0.571528831	0.584	0.47	1
Fkrp	0.028735432	0.630723866	0.124	0.227	1
Tnpo3	0.028791687	-0.358844066	0.382	0.502	1
Ppp2r1b	0.028882474	1.026091669	0.18	0.104	1
Eif5b	0.029013332	-0.14852653	0.753	0.796	1
Rap1a	0.029162801	-0.262399971	0.551	0.651	1
Clock	0.029375357	-0.678260618	0.517	0.574	1
Micall1	0.029386866	-0.302371828	0.483	0.591	1
Mrps23	0.029413526	0.380175043	0.685	0.613	1
Cog3	0.029689902	-0.768104271	0.09	0.186	1
Cops3	0.029784857	-0.521676721	0.461	0.576	1
Tmem106b	0.029806738	0.369853172	0.506	0.387	1
Ipo5	0.02981665	-0.255104309	0.472	0.583	1
Foxp4	0.029968331	1.93722765	0.169	0.096	1
Nrg2	0.030015873	2.881991825	0.056	0.019	1
Tm9sf2	0.03009705	0.500778161	0.64	0.561	1
Pcdh11x	0.030100487	1.55378447	0.191	0.117	1
Plekhm2	0.030133902	-0.555807287	0.315	0.446	1
Tmf1	0.030280699	-0.554140316	0.27	0.391	1
Serpinb9	0.030309026	1.504293231	0.101	0.047	1
2700049A03Rik	0.03031054	-0.738770622	0.157	0.26	1
Lysmd2	0.030370219	0.716379056	0.135	0.068	1
Lox	0.030476397	3.740193974	0.034	0.008	1
Rtl4	0.030476397	2.984079645	0.034	0.008	1
Rab4b	0.030489625	-1.209717068	0.112	0.202	1
Ralgps1	0.030531784	-1.033407813	0.124	0.22	1
Yae1d1	0.030539093	0.479751137	0.607	0.481	1
Gm32618	0.030680316	2.615812991	0.034	0.008	1
Ppih	0.03078148	0.605464015	0.27	0.17	1
Lrrfip1	0.03079564	-0.222857989	0.91	0.955	1
Gm3646	0.030859429	-1.799607843	0.011	0.07	1
B3galnt1	0.030885405	2.539870299	0.034	0.008	1
Ier2	0.030925345	1.052163155	0.371	0.26	1
Copg1	0.031000219	0.825650441	0.404	0.323	1
Churc1	0.031022532	-0.378588425	0.652	0.74	1
Hsp90b1	0.031028086	0.267366915	0.888	0.866	1
Sdhd	0.031078634	-0.235902177	0.787	0.857	1
S100b	0.031091671	1.534747358	0.034	0.008	1
Selenok	0.031145205	-0.266639787	0.629	0.734	1
Meox1	0.031299118	3.046328072	0.034	0.008	1
Hs6st2	0.031299118	2.872272715	0.034	0.008	1
Gucy1a2	0.031299118	2.42595236	0.034	0.008	1
Shisa2	0.031299118	2.390048167	0.034	0.008	1
Bcl2l15	0.031299118	2.211106331	0.034	0.008	1
4930539J05Rik	0.031299118	1.623933692	0.034	0.008	1
Cdh5	0.031507751	2.10003038	0.034	0.008	1
Gga2	0.031583898	-0.36625793	0.404	0.512	1
Bmp2	0.031717575	2.452316777	0.034	0.008	1
Lypla2	0.031738745	-0.645606021	0.067	0.154	1
Atf6	0.031739278	0.723641676	0.573	0.487	1
Zcchc2	0.031814134	0.654238943	0.258	0.161	1
Gm5463	0.031928597	2.333387983	0.034	0.008	1
Reep2	0.031928597	2.272781922	0.034	0.008	1
Bhlhe41	0.031983322	0.984125294	0.169	0.097	1
Kansl2	0.032038967	-0.590566798	0.326	0.423	1
Cdh3	0.032139169	-0.561652944	0.169	0.277	1
Lrrcc1	0.032217125	-1.145140888	0.067	0.15	1
Gm42701	0.032238948	-1.179626578	0.022	0.089	1
Mtmr14	0.032308627	0.840050551	0.191	0.113	1
Dlg4	0.032311689	1.421381009	0.056	0.019	1
Cfap61	0.032354254	2.268630822	0.034	0.008	1
Nr2f6	0.032383378	0.668579457	0.449	0.342	1
Tbcel	0.032411754	0.785017969	0.124	0.061	1
Vwc2	0.032568899	1.460737158	0.034	0.008	1
Tuba1b	0.032571195	0.314586713	0.854	0.807	1
Ppp2r5a	0.032619138	-0.476719916	0.652	0.712	1
Chmp4c	0.032624559	1.059608912	0.337	0.245	1
C530008M17Rik	0.03266429	0.481821559	0.506	0.409	1
Ctf1	0.032721855	2.38398456	0.045	0.014	1
Gnrh1	0.032784763	1.762653507	0.034	0.008	1
Gm15261	0.032968408	1.030992607	0.303	0.213	1
Arhgap22	0.033220167	0.994619832	0.034	0.008	1
6330410L21Rik	0.033246886	3.070564759	0.045	0.014	1
Hes1	0.033302271	0.737118319	0.27	0.179	1
Ago3	0.033327636	1.204325206	0.404	0.296	1
Nt5dc3	0.033462682	0.357220998	0.562	0.478	1
Nfia	0.033546018	-0.245741938	0.899	0.921	1
Arpp21	0.033557461	-2.282534193	0	0.049	1
Pla2g3	0.033557461	-1.698712863	0	0.049	1
Dbh	0.033557461	-1.697708345	0	0.049	1
Clip4	0.033566736	-0.289803353	0.449	0.581	1
Zfp282	0.033575524	-0.943142913	0.056	0.139	1
Hist1h3d	0.033600898	2.10254892	0.045	0.014	1
Zc3hc1	0.033644899	1.0362995	0.202	0.125	1
Lonp2	0.033763324	0.37240151	0.618	0.505	1
Jpx	0.033848498	-0.767804635	0.247	0.353	1
Cdc42ep5	0.034130823	1.180084245	0.056	0.019	1
Wnk4	0.034137959	2.172981244	0.045	0.014	1
Gm16185	0.034137959	2.016923304	0.045	0.014	1
Plagl1	0.034140282	-0.180497065	0.596	0.711	1
Creb5	0.034180217	-0.135049474	0.618	0.727	1
Ptp4a3	0.034200464	-0.500682164	0.607	0.655	1
Nsmce3	0.034242016	0.917414464	0.326	0.228	1
Slc26a7	0.03425613	1.757561562	0.067	0.026	1
Lrrc40	0.034303107	1.070747958	0.236	0.15	1
Lmo2	0.034318603	2.118457155	0.045	0.014	1
Gm30524	0.034318603	1.674341265	0.045	0.014	1
Anp32a	0.034455973	-0.26703135	0.663	0.733	1
Tigar	0.034463278	-1.090574231	0.101	0.188	1
Akirin2	0.034468334	0.329491708	0.64	0.529	1
Tns2	0.034511543	1.328402197	0.101	0.047	1
Glod4	0.03461348	1.018117709	0.551	0.473	1
Wnt5a	0.034638654	1.487433956	0.146	0.083	1
Wdr34	0.034649122	-1.545887112	0.034	0.102	1
Col20a1	0.034682341	1.855874652	0.045	0.014	1
Xaf1	0.034682341	1.822318355	0.045	0.014	1
Cpne3	0.034686869	0.459092819	0.472	0.376	1
Acaa2	0.034782589	-0.1622007	0.899	0.917	1
Fam57a	0.034908441	1.590280015	0.079	0.033	1
Rpl12	0.034916297	-0.240684138	0.944	0.917	1
Gm48882	0.034936582	1.044201716	0.101	0.047	1
4930432B10Rik	0.034942974	1.781541423	0.067	0.026	1
Phip	0.034960827	-0.438798878	0.607	0.695	1
Fbn2	0.034995954	0.395972678	0.876	0.828	1
Paxx	0.035039378	-0.179257208	0.112	0.209	1
Rpl36a	0.035087554	-0.144691847	0.888	0.889	1
Cbfb	0.035168945	-0.425665209	0.27	0.364	1
Fbxl17	0.035203591	-0.204866417	0.685	0.789	1
Gm17473	0.035231881	0.747402986	0.056	0.019	1
Mipol1	0.035373574	1.070687849	0.449	0.331	1
Rnf215	0.035427088	1.25590562	0.101	0.049	1
Clca3a1	0.035444064	1.106341935	0.169	0.096	1
Rhot2	0.035498913	-0.503227926	0.191	0.305	1
Stpg4	0.035606119	1.616371084	0.045	0.014	1
Itpkc	0.035606119	1.377599987	0.045	0.014	1
Atp1b2	0.03581138	0.668603959	0.18	0.106	1
Psmb5	0.035818923	0.214488456	0.843	0.798	1
Tpk1	0.035896546	-1.140389881	0.202	0.291	1
Pak6	0.035991064	-0.956614502	0.135	0.225	1
Cdk12	0.036013946	-0.477280844	0.461	0.601	1
Myh7	0.036016298	-0.141694295	0.978	0.992	1
Taf1b	0.036085446	-0.735766419	0.157	0.257	1
Snx13	0.03608779	-0.278636872	0.416	0.509	1
Rpl22	0.036100284	-0.18871904	0.899	0.903	1
Mdga1	0.036174183	0.919676533	0.09	0.04	1
Megf9	0.036191603	-1.212717305	0.022	0.086	1
Bbs10	0.036310495	-1.489449444	0	0.047	1
Palld	0.036315458	-0.202574454	0.955	0.986	1
Cog7	0.036326824	0.85588958	0.169	0.096	1
Ccndbp1	0.036521464	0.594203387	0.281	0.191	1
Prkag2	0.036550482	-0.32855154	0.629	0.768	1
Slc16a1	0.036675991	-0.345635443	0.584	0.675	1
L3hypdh	0.036879521	-0.868531771	0.101	0.189	1
Met	0.036957496	1.960824349	0.09	0.042	1
Adh5	0.037038962	-0.235915765	0.607	0.695	1
Ehd2	0.037107182	-1.11169609	0.067	0.146	1
Zfp280c	0.037129817	-0.107844144	0.213	0.335	1
Shisa6	0.037142067	4.558420049	0.022	0.004	1
Kcnj15	0.037142067	3.596039103	0.022	0.004	1
Mab21l2	0.037142067	3.481779742	0.022	0.004	1
Dlgap3	0.037142067	2.925060989	0.022	0.004	1
Gm19569	0.037142067	2.865981443	0.022	0.004	1
Nmt1	0.037191931	1.18675133	0.472	0.398	1
Lims1	0.037230614	-0.292364008	0.73	0.822	1
Slc7a15	0.037465544	3.45286525	0.022	0.004	1
Gm15983	0.037465544	3.226312428	0.022	0.004	1
Gm26952	0.037465544	3.103147357	0.022	0.004	1
Dusp26	0.037465544	2.859900364	0.022	0.004	1
Gm16001	0.037465544	2.774939581	0.022	0.004	1
Shisa5	0.037481244	1.295224744	0.079	0.033	1
Sgce	0.037529444	0.76684895	0.36	0.266	1
Gigyf2	0.037587805	-0.604720264	0.494	0.598	1
Gm39469	0.0376115	-1.535601264	0.045	0.114	1
Hmgn5	0.037651051	0.643983631	0.517	0.423	1
Cryzl1	0.037697256	-0.775272628	0.27	0.357	1
Gm41717	0.037791416	3.035294704	0.022	0.004	1
Gm41815	0.037791416	3.006644908	0.022	0.004	1
4930558J18Rik	0.037791416	2.993102828	0.022	0.004	1
Col17a1	0.037791416	2.974291444	0.022	0.004	1
Ehd3	0.037791416	2.918563995	0.022	0.004	1
Nanog	0.037791416	2.841949763	0.022	0.004	1
Fam43a	0.037791416	2.713855929	0.022	0.004	1
Gm42670	0.037791416	2.673582454	0.022	0.004	1
Paqr6	0.037791416	2.467966871	0.022	0.004	1
Flt4	0.037791416	2.439571199	0.022	0.004	1
Camsap3	0.037791416	2.236499806	0.022	0.004	1
Klhl15	0.038090101	0.889802161	0.18	0.107	1
Zfp367	0.038118515	-0.657687972	0.281	0.388	1
Gm26648	0.038119695	3.181223933	0.022	0.004	1
Cntnap1	0.038119695	2.872385466	0.022	0.004	1
Nrcam	0.038119695	2.845110797	0.022	0.004	1
Myo16	0.038119695	2.841189398	0.022	0.004	1
Tssk6	0.038119695	2.715982284	0.022	0.004	1
Batf	0.038119695	2.702521656	0.022	0.004	1
Rhox5	0.038119695	2.691148435	0.022	0.004	1
4930405A10Rik	0.038119695	0.890735746	0.022	0.004	1
Astn2	0.038134925	-0.855478235	0.191	0.298	1
Lmtk2	0.038200757	-0.70373575	0.191	0.3	1
Efnb3	0.038261873	-0.703389139	0.337	0.43	1
Large1	0.038381887	-0.301665262	0.719	0.807	1
Aqp4	0.038427968	-0.863032149	0.157	0.253	1
Piga	0.038432195	1.153233401	0.135	0.074	1
Fem1a	0.038444314	-0.17344923	0.303	0.424	1
St8sia2	0.038450397	2.606501039	0.022	0.004	1
Evc	0.038450397	2.601494228	0.022	0.004	1
Chil1	0.038450397	2.453758214	0.022	0.004	1
Tmem229b	0.038450397	2.422042887	0.022	0.004	1
Gm16348	0.038450397	2.394125938	0.022	0.004	1
9430018G01Rik	0.038450397	2.314346726	0.022	0.004	1
Syngr4	0.038450397	2.254515368	0.022	0.004	1
Gm47096	0.038450397	2.034733013	0.022	0.004	1
Rims4	0.038450397	1.907506815	0.022	0.004	1
Gm13571	0.038450397	1.820665023	0.022	0.004	1
Scpep1os	0.038450397	1.406419477	0.022	0.004	1
Clec4a2	0.038450397	1.374431137	0.022	0.004	1
P2rx7	0.038450397	-0.290417592	0.022	0.004	1
Hspa1b	0.038588406	-1.620467565	0.056	0.131	1
Ubxn7	0.038616142	0.999887111	0.438	0.325	1
Celsr1	0.038640628	0.810615039	0.236	0.147	1
Arpin	0.038731144	-1.32572992	0.067	0.14	1
Cx3cr1	0.038757363	1.491004734	0.124	0.065	1
Tbc1d2	0.038783533	2.234122223	0.022	0.004	1
C230038L03Rik	0.038783533	2.189359888	0.022	0.004	1
4930579H20Rik	0.038783533	1.910799144	0.022	0.004	1
Gm16010	0.038783533	1.872593877	0.022	0.004	1
Megf11	0.038783533	1.697159619	0.022	0.004	1
Adam1a	0.038783533	1.548502437	0.022	0.004	1
Gsdme	0.03883504	-0.681484599	0.213	0.317	1
Taz	0.038910201	-0.857010992	0.191	0.277	1
Stx4a	0.039029031	-0.129866354	0.303	0.412	1
Slain1	0.039119119	2.268232065	0.022	0.004	1
1700102P08Rik	0.039119119	2.117316579	0.022	0.004	1
Ackr3	0.039119119	2.079395303	0.022	0.004	1
Tmem43	0.039293157	-1.703587989	0	0.046	1
Palb2	0.039293157	-1.397389411	0	0.046	1
Pde7b	0.039305067	-0.973372842	0.157	0.248	1
Sema4c	0.039376745	1.125627547	0.079	0.033	1
Prelid1	0.039427646	-0.443106846	0.652	0.702	1
Fth1	0.039498297	-0.177416455	0.989	0.978	1
Ubp1	0.039506337	0.777110365	0.427	0.338	1
2610507I01Rik	0.039593453	1.179626503	0.135	0.074	1
Cwf19l1	0.039728354	-1.325065718	0.011	0.067	1
Gask1b	0.039755365	0.256512216	0.584	0.48	1
Efl1	0.039778879	-1.03237967	0.157	0.249	1
Rpl19	0.039961268	-0.175404047	0.966	0.976	1
Cfap20	0.040042448	-0.364620529	0.528	0.63	1
Rab8a	0.040050937	-0.894777493	0.236	0.331	1
Trim25	0.040076203	-0.629580017	0.112	0.203	1
Lpp	0.040170116	-0.246678811	0.876	0.926	1
Gm45435	0.040183479	2.542361808	0.056	0.021	1
Tmem168	0.040195082	0.28861591	0.326	0.225	1
Gpd2	0.040303085	-1.407499997	0.067	0.143	1
Cfl2	0.040362235	0.219560254	0.91	0.879	1
Pde10a	0.040532564	3.420390217	0.056	0.021	1
Mgp	0.040646809	0.306944521	0.596	0.519	1
Tusc3	0.04069514	-0.355207904	0.517	0.647	1
Atf4	0.040807905	0.63777729	0.528	0.451	1
Mtf2	0.040816416	-0.379000848	0.292	0.413	1
Ddhd1	0.040925799	-0.441643138	0.303	0.406	1
B4galt1	0.040947588	0.46935467	0.685	0.622	1
Elp3	0.040964609	-1.202211054	0.135	0.216	1
Ide	0.041004818	-0.283808061	0.618	0.697	1
Trim41	0.041102685	1.613531312	0.236	0.15	1
Ncapg2	0.041237183	-0.571183862	0.067	0.146	1
4933412E12Rik	0.041238453	2.758882311	0.056	0.021	1
Fam53c	0.041358776	-1.808958144	0.034	0.099	1
Tmem116	0.041402686	0.871667915	0.157	0.09	1
B3gnt5	0.041425938	-0.521618341	0.045	0.118	1
Cog5	0.041452061	-0.418173496	0.551	0.654	1
Mphosph9	0.041454833	-0.691220734	0.213	0.309	1
Apbb2	0.041585636	-0.538905761	0.326	0.426	1
Srpk1	0.041660872	0.755656944	0.461	0.35	1
Gk	0.041664429	-0.559726479	0.449	0.544	1
Kif5b	0.041672119	-0.184985621	0.91	0.925	1
Smu1	0.041704915	0.404442362	0.472	0.348	1
Rps3a1	0.041737714	-0.218354279	0.955	0.965	1
Pdpn	0.041774678	1.868128498	0.056	0.021	1
Elavl1	0.041777966	0.447151143	0.697	0.609	1
Fstl4	0.041848766	-0.846861827	0.236	0.337	1
Cwc27	0.041891969	-0.358011357	0.382	0.509	1
Mkrn1	0.04193069	0.619483139	0.438	0.342	1
Ehd1	0.041930989	0.477491717	0.326	0.227	1
Gltp	0.041940518	1.318735332	0.135	0.072	1
Bend3	0.041973625	-1.55991211	0.022	0.083	1
Ppm1l	0.041984862	-0.348154534	0.596	0.641	1
Rpl23	0.042081817	-0.143429689	1	0.987	1
Dnaja1	0.042356023	0.2876116	0.843	0.78	1
Mrpl13	0.042372378	-0.411455238	0.528	0.659	1
Slc25a4	0.042374841	-0.145576972	1	0.997	1
Tdrkh	0.042521938	-1.468443129	0.011	0.064	1
Ralgapa2	0.042535017	-0.401845584	0.697	0.732	1
Riiad1	0.0427332	1.015768181	0.101	0.049	1
C2cd4b	0.04275986	2.725299146	0.067	0.028	1
Agps	0.042914329	0.491879799	0.539	0.442	1
Ino80dos	0.043392077	-0.890828464	0.135	0.227	1
Uhrf1	0.043424884	0.721216493	0.056	0.134	1
Cpeb2	0.043433836	0.613336063	0.517	0.453	1
Nfatc2	0.043440749	-0.335227626	0.18	0.288	1
Hbp1	0.043449049	0.553029163	0.517	0.405	1
Snrpn	0.04348655	0.810207766	0.326	0.243	1
Flrt1	0.043519629	0.579982823	0.135	0.072	1
Fam117b	0.043531304	1.187998376	0.348	0.249	1
Psenen	0.043568105	0.310782517	0.708	0.606	1
Dok5	0.043604914	0.879761548	0.056	0.021	1
Fars2	0.043611295	-0.316218691	0.573	0.679	1
Rad1	0.043611713	-1.137762138	0.011	0.065	1
Sdc3	0.043618573	0.925727656	0.101	0.049	1
Tmem245	0.043622129	-0.245181403	0.652	0.779	1
Fos	0.043706835	0.427959045	0.685	0.63	1
Tmed10	0.043712572	0.360331826	0.798	0.793	1
Tgfbrap1	0.043795102	0.273349972	0.135	0.07	1
Nup50	0.043821607	-0.645236931	0.135	0.229	1
Me1	0.043859446	-0.228549882	0.18	0.296	1
Akap9	0.04395053	-0.153546155	0.697	0.794	1
Cops9	0.04398613	-0.21181033	0.685	0.771	1
Mycbp	0.04399694	-0.912867758	0.225	0.313	1
Prkd1	0.044043853	-0.413511839	0.393	0.485	1
5830408C22Rik	0.044103805	-0.788570643	0.011	0.065	1
Plpp3	0.044205241	1.202460761	0.225	0.146	1
Fbl	0.044230103	-0.295802547	0.449	0.556	1
Dbn1	0.04423318	1.395916668	0.067	0.028	1
Sbf2	0.044322404	-0.290074975	0.775	0.839	1
Alg10b	0.044379332	-0.61911206	0.124	0.216	1
Fkbp4	0.044412381	-0.276672103	0.629	0.743	1
Adcy5	0.044467936	0.37984892	0.685	0.574	1
Ccdc141	0.044535265	-0.18169504	0.921	0.951	1
Itga9	0.044562287	-0.378131845	0.348	0.445	1
Myl9	0.044595991	0.300006732	0.91	0.89	1
Pgm5	0.044601362	-0.240973406	0.449	0.549	1
Wdr82	0.044635482	-0.440278092	0.315	0.437	1
Rpl27a	0.044724835	-0.148016113	0.955	0.967	1
Fndc5	0.044793104	-0.470935151	0.202	0.313	1
Tgfbr3	0.044842925	-0.465720622	0.528	0.645	1
Orc6	0.044912973	-0.724441757	0.169	0.27	1
Zfp959	0.044925996	1.465782173	0.056	0.021	1
Hmox2	0.045050088	-0.511024941	0.438	0.522	1
Pgrmc2	0.045109379	-0.264345899	0.539	0.616	1
Ephx2	0.04550332	-0.640673584	0.303	0.408	1
Hist1h2ap	0.045591343	-1.394557093	0.022	0.082	1
Wdcp	0.045640057	-0.119306201	0.09	0.178	1
Gin1	0.045690437	-1.000441763	0.191	0.284	1
Trmt2b	0.045768933	-0.438752602	0.292	0.409	1
Nbr1	0.045781465	0.407422883	0.506	0.389	1
Dclre1c	0.046029518	-1.596819807	0	0.043	1
1700085D07Rik	0.046370435	0.914253438	0.079	0.035	1
Kcnb1	0.046448514	0.295420716	0.124	0.064	1
Cyfip1	0.046534299	-0.305648346	0.281	0.382	1
Cobll1	0.046559602	-0.298276252	0.438	0.552	1
Ruvbl1	0.046707607	-0.676713117	0.236	0.338	1
Top2a	0.046727232	-0.220139213	0.191	0.293	1
Tsta3	0.046823826	0.736777573	0.326	0.238	1
Srsf10	0.04695326	-0.449659602	0.618	0.662	1
Klhl3	0.046978463	0.60108962	0.315	0.229	1
Dld	0.047336285	-0.174919235	0.809	0.834	1
Vps41	0.04735084	-0.485560839	0.281	0.369	1
Ptges3l	0.047550338	0.537097041	0.629	0.58	1
Tbp	0.047629583	-1.45421835	0.034	0.096	1
Traf3	0.047873581	0.390652443	0.303	0.206	1
Map1lc3a	0.047975398	-0.154984072	0.843	0.873	1
Baz1a	0.047982342	-0.99116045	0.124	0.206	1
Psap	0.048022293	-0.305521695	0.64	0.704	1
Atp7b	0.048059975	2.425348748	0.045	0.015	1
Bmpr1a	0.048205122	-0.362439997	0.764	0.812	1
Myom1	0.048270469	-0.125923	0.921	0.969	1
Fasn	0.048307169	-0.852348922	0.157	0.25	1
Map1a	0.048386692	0.611197033	0.382	0.302	1
AY036118	0.048404062	0.493556974	0.989	0.954	1
Utrn	0.048556929	-0.28662641	0.764	0.822	1
Tecrl	0.048560785	-0.355912442	0.562	0.668	1
Filip1l	0.048593212	-0.208675582	0.921	0.904	1
Arhgef3	0.048687863	-0.718015439	0.337	0.428	1
Cdk17	0.048910016	-0.410532854	0.337	0.458	1
Rtn2	0.049014808	0.786833735	0.213	0.142	1
Tsacc	0.049090585	0.763035796	0.247	0.164	1
Dvl1	0.049136233	-1.261176133	0.045	0.113	1
Rassf4	0.04923607	2.174848706	0.045	0.015	1
Rfwd3	0.049269728	-0.777228327	0.27	0.363	1
Herpud2	0.049378477	-0.686187997	0.18	0.278	1
Rcor3	0.049436814	-0.358434687	0.382	0.481	1
Dera	0.049616279	0.832536855	0.303	0.22	1
Haus4	0.049619356	-0.390781694	0.067	0.14	1
Dpyd	0.049638915	-0.830924582	0.112	0.204	1
Gab1	0.049658814	-0.292191677	0.663	0.747	1
Scg5	0.049713224	1.966773764	0.045	0.015	1
Gm26944	0.049777694	-1.85601985	0.022	0.079	1
Rft1	0.049777694	-1.481651875	0.022	0.079	1
Hnrnpa1	0.049797426	-0.327118285	0.764	0.841	1
8430419K02Rik	0.049829324	-1.73336606	0	0.042	1
9530052E02Rik	0.049829324	-1.619910923	0	0.042	1
Klhl42	0.049829324	-1.156067767	0	0.042	1
Srsf3	0.049943251	-0.235260583	0.831	0.887	1
Rps6ka1	0.049953251	1.911220806	0.045	0.015	1
Trp53inp1	0.04999964	0.54533606	0.135	0.074	1
Uqcr11	0.050038182	-0.176406335	0.944	0.953	1
Crybb3	0.050194249	1.362644672	0.045	0.015	1
Synj1	0.050298121	-0.870992304	0.169	0.253	1
Ccnb1ip1	0.050436221	1.923663406	0.045	0.015	1
Prxl2a	0.0504669	0.930500318	0.348	0.263	1
Rab13	0.050514118	0.689483461	0.247	0.168	1
Chac2	0.050668289	0.771132732	0.247	0.167	1
Prkca	0.050675657	-0.119863361	0.708	0.796	1
Cep192	0.050706839	-1.179343052	0.135	0.217	1
Arhgap35	0.05073245	-0.295707735	0.584	0.688	1
Col11a1	0.050923098	1.814949781	0.045	0.015	1
Svip	0.05105753	-1.328282746	0.045	0.108	1
Ghr	0.051146547	-0.233723941	0.809	0.886	1
Crlf2	0.051168008	1.684897495	0.045	0.015	1
Map3k2	0.051197357	0.417282563	0.461	0.369	1
Ttc30b	0.051203915	1.304863096	0.09	0.043	1
Gm34276	0.051357284	2.926140296	0.034	0.01	1
2600006K01Rik	0.051413905	4.463999901	0.045	0.015	1
Zfp94	0.051413905	1.560053852	0.045	0.015	1
Mybbp1a	0.051447027	-0.503943931	0.258	0.367	1
Tec	0.051623303	-0.401878106	0.27	0.377	1
Acer3	0.051750346	-0.498567809	0.225	0.328	1
Zfp712	0.051908665	1.365939898	0.045	0.015	1
Zscan12	0.051947786	-1.502927579	0.022	0.078	1
2300009A05Rik	0.051951606	-0.349102353	0.461	0.563	1
Dpf3	0.051975275	-0.21634759	0.506	0.633	1
Tecpr1	0.0520577	-1.024519458	0.022	0.079	1
Slc36a1	0.052144906	-1.622114419	0.011	0.061	1
Kpna3	0.05220567	-0.530515028	0.36	0.451	1
1700081N11Rik	0.052257548	0.217464477	0.067	0.028	1
Pla2g5	0.052265585	2.790231679	0.034	0.01	1
Slc37a2	0.052265585	2.536714686	0.034	0.01	1
G930009F23Rik	0.052265585	1.972150761	0.034	0.01	1
4930429F24Rik	0.052390983	1.417179928	0.101	0.051	1
Sf1	0.05256236	-0.332420306	0.427	0.519	1
Zfp771	0.052596542	-0.658671135	0.202	0.288	1
Xpr1	0.052601831	0.349892061	0.607	0.534	1
Mrpl57	0.052618455	-0.484436508	0.596	0.633	1
Cdc26	0.052667823	-0.356691284	0.438	0.531	1
Zbtb16	0.052859927	-0.561291672	0.236	0.339	1
Pank3	0.052908347	0.687517446	0.404	0.313	1
Zfp346	0.052962917	-0.863874823	0.18	0.27	1
Fer	0.05297129	-0.401726148	0.315	0.433	1
Dock6	0.052976643	1.309789904	0.101	0.051	1
Ubash3b	0.052979618	1.064302958	0.169	0.106	1
Aak1	0.053002425	-0.294240728	0.607	0.726	1
Hace1	0.05301701	-0.507847034	0.09	0.174	1
Adgrl3	0.053017701	-0.430666181	0.124	0.21	1
Fto	0.053059728	-0.41947808	0.596	0.666	1
Kpna4	0.053075603	0.430292545	0.685	0.658	1
Zbtb43	0.053136307	-0.745670398	0.112	0.197	1
Ribc1	0.053163016	1.126665664	0.045	0.015	1
Vsnl1	0.05318728	2.911155293	0.034	0.01	1
Pla2g6	0.053194617	1.655736306	0.079	0.036	1
Tmem246	0.053224546	0.517091444	0.427	0.327	1
Nwd1	0.053239166	1.42179147	0.067	0.029	1
Slc2a1	0.053301408	0.519407039	0.483	0.412	1
C330007P06Rik	0.053305319	-0.891357078	0.124	0.206	1
Hist1h3c	0.053341463	-0.126102487	0.045	0.113	1
Pld3	0.053432316	0.191474286	0.18	0.108	1
Ctnna3	0.053492293	-0.142470043	0.91	0.971	1
Itpripl2	0.053497514	2.171300433	0.034	0.01	1
Kdr	0.053497514	2.077054124	0.034	0.01	1
Gm31172	0.053497514	2.027178721	0.034	0.01	1
Gm13054	0.053497514	2.012818957	0.034	0.01	1
4930587E11Rik	0.053497514	1.903043443	0.034	0.01	1
Cuedc1	0.053614436	0.427940317	0.416	0.31	1
Mapk12	0.053625727	1.409225053	0.124	0.067	1
B230369F24Rik	0.053727641	-1.268894062	0.045	0.11	1
Sema3g	0.053727802	1.068764751	0.09	0.043	1
Gm7467	0.053809257	2.26378884	0.034	0.01	1
Zfp661	0.053809257	2.112630104	0.034	0.01	1
Tmem88b	0.053951429	-1.519180082	0	0.04	1
Gm45902	0.053951429	-1.470989611	0	0.04	1
Stxbp2	0.053951429	-1.268167954	0	0.04	1
Unc93b1	0.053951429	-1.173553821	0	0.04	1
Mcm10	0.053951429	-1.15181629	0	0.04	1
Ckap5	0.054024492	-0.292366232	0.528	0.659	1
Bcas3os1	0.054122515	1.93260162	0.034	0.01	1
Gm26737	0.054122515	1.10164285	0.034	0.01	1
Klf2	0.054241294	1.277506651	0.169	0.107	1
Smad4	0.054317493	0.660539107	0.618	0.559	1
Srm	0.054334052	-0.943214875	0.146	0.227	1
Ccdc158	0.054437294	2.230735526	0.034	0.01	1
Gm14698	0.054437294	2.070081262	0.034	0.01	1
Mir155hg	0.054437294	2.040325139	0.034	0.01	1
Npnt	0.054437294	2.035082826	0.034	0.01	1
Creb3l4	0.054442589	1.212869518	0.045	0.015	1
Gclm	0.054544396	-0.503038414	0.292	0.389	1
Scarb1	0.054682803	-0.846745384	0.112	0.195	1
Tpst1	0.054701562	1.34458003	0.045	0.015	1
Zfp521	0.054705595	-0.367728306	0.607	0.683	1
Srrm1	0.05471956	-0.300034087	0.697	0.747	1
Nox4	0.054753598	1.468017002	0.034	0.01	1
Pdcd4	0.054773539	0.378958383	0.292	0.199	1
Gm47467	0.055071434	1.825578255	0.034	0.01	1
C330011M18Rik	0.055071434	1.73223486	0.034	0.01	1
Eif2s2	0.055103589	-0.151977143	0.82	0.857	1
Zfp592	0.055108966	-0.376949463	0.124	0.217	1
Pick1	0.055160955	-0.429492031	0.146	0.248	1
Tcf12	0.055187692	-0.206527669	0.753	0.808	1
Fam13b	0.055269756	0.343591368	0.551	0.43	1
Gm36371	0.055390806	1.487333646	0.034	0.01	1
Ccdc47	0.055392282	-0.318921118	0.663	0.758	1
Wdr53	0.055416861	-1.262572115	0.022	0.078	1
Man2a2	0.055521144	-0.333786946	0.146	0.245	1
Mfsd12	0.055636754	-1.228607031	0.034	0.095	1
Lypd6b	0.05571172	1.48961141	0.034	0.01	1
Ddx23	0.055720472	-0.513002339	0.236	0.348	1
Thbs1	0.055747752	1.847420302	0.09	0.045	1
Ptprm	0.055884944	-0.697917698	0.337	0.431	1
Amd1	0.055892868	0.365936954	0.494	0.363	1
Hat1	0.05615713	-0.618222906	0.348	0.445	1
Tubgcp3	0.056176635	-0.611253503	0.112	0.192	1
Rps5	0.056389844	-0.168714295	0.91	0.94	1
Ppip5k2	0.056512713	-0.38252555	0.719	0.773	1
Aspn	0.056570435	-1.229367104	0.034	0.096	1
Ccdc115	0.056622053	-0.291131386	0.225	0.327	1
Ppp1r14c	0.056697913	-0.185155249	0.955	0.971	1
1810026B05Rik	0.056830746	0.580546551	0.584	0.471	1
Flrt2	0.056907401	-0.576707103	0.247	0.356	1
Zmynd19	0.056978998	-0.516282198	0.079	0.156	1
Gtf2e2	0.057182626	-0.375551409	0.326	0.401	1
Ankhd1	0.05739919	-0.437110155	0.596	0.659	1
Hip1r	0.057411867	0.951533133	0.169	0.103	1
Timm13	0.057424301	-0.200168212	0.73	0.837	1
Rasgef1b	0.057437873	0.348624567	0.494	0.381	1
Egln1	0.057448246	-0.409000377	0.494	0.613	1
Tmtc3	0.057501088	0.608622908	0.213	0.136	1
Gm17056	0.057537168	0.830270048	0.09	0.043	1
Dusp22	0.057644814	0.466183792	0.157	0.092	1
R3hcc1l	0.057701242	-0.237150624	0.112	0.195	1
Cradd	0.057747942	-0.962068961	0.191	0.278	1
Gm26911	0.057908245	0.438621262	0.225	0.143	1
Grhl1	0.058045735	1.574127719	0.056	0.022	1
Guk1	0.058070341	-0.316419251	0.551	0.631	1
Pkm	0.058158513	-0.142146519	0.933	0.94	1
Wdr6	0.058159606	-0.843462254	0.112	0.191	1
Arl14ep	0.058170755	-1.004720739	0.067	0.138	1
Pde4b	0.058250785	-0.185685901	0.876	0.944	1
Yipf1	0.058374425	-0.69990009	0.169	0.253	1
Echdc1	0.058423839	0.921969411	0.382	0.285	1
Mmp28	0.058425013	-1.837935726	0	0.039	1
Pdia3	0.058461681	0.427962838	0.775	0.741	1
Magi2	0.058630988	0.155127359	0.472	0.371	1
Alg14	0.058648608	-0.240585311	0.191	0.278	1
Gm5149	0.058722295	-1.891018505	0.034	0.092	1
Zhx3	0.058787527	0.361246936	0.124	0.216	1
Adamts3	0.058858767	-0.530081935	0.191	0.298	1
Tbc1d16	0.0588701	-0.127754924	0.404	0.491	1
Ldlr	0.059040928	0.537121697	0.303	0.213	1
Creld2	0.059045583	1.4003349	0.202	0.131	1
Ccpg1os	0.05907951	1.638999877	0.157	0.095	1
Rab2a	0.059097436	0.176520511	0.899	0.872	1
Nqo2	0.059154859	2.141276637	0.281	0.189	1
Tmtc1	0.059191312	-0.472581822	0.326	0.435	1
Stx17	0.059214466	-0.851133022	0.18	0.266	1
Sgms1	0.059236467	-0.323591218	0.461	0.581	1
BC005537	0.059306892	-0.1932707	0.562	0.668	1
Supt3	0.059334554	-0.374091367	0.427	0.537	1
2900052L18Rik	0.059361362	-1.327993351	0.011	0.06	1
Gorasp2	0.059363492	-0.47972772	0.292	0.384	1
Cited4	0.059397144	-0.560738577	0.36	0.434	1
6030443J06Rik	0.059460324	0.836029347	0.169	0.102	1
Osbpl11	0.059543101	1.003730254	0.427	0.345	1
Lzts1	0.059626956	1.434382531	0.09	0.045	1
Gm42901	0.059683527	1.544219544	0.056	0.022	1
Smim3	0.059683527	1.511946524	0.056	0.022	1
Gtf2b	0.05976748	-0.593906282	0.303	0.403	1
Tceal7	0.059769008	0.535723244	0.236	0.154	1
Hacd1	0.059796933	-0.241841274	0.809	0.851	1
Htra2	0.059843933	0.375441649	0.416	0.32	1
Vapa	0.059922875	0.175172178	0.843	0.839	1
Trmt6	0.059974937	-0.832501811	0.169	0.246	1
Tmem106c	0.060053493	1.0036014	0.191	0.122	1
E030030I06Rik	0.060053725	1.204633012	0.067	0.029	1
Usp33	0.060062933	0.325029959	0.449	0.338	1
Cyld	0.060105152	-0.633159177	0.236	0.332	1
Mms22l	0.060208022	-0.306121197	0.056	0.122	1
Smc6	0.060221467	-0.383681886	0.697	0.732	1
Crtc2	0.06039708	0.997550099	0.056	0.022	1
Sdad1	0.060429746	-0.670336896	0.101	0.182	1
Rapsn	0.060505803	-0.410597707	0.247	0.352	1
Pole2	0.060526736	-0.687605403	0.011	0.06	1
Zfp438	0.060575183	0.584558655	0.326	0.232	1
Pfkfb1	0.060636497	1.520265839	0.056	0.022	1
Slain2	0.060637632	-0.223297432	0.742	0.816	1
Abtb2	0.060734849	-0.309027758	0.506	0.598	1
Agrp	0.060851107	0.909852121	0.09	0.045	1
Dgcr8	0.060918171	-0.510057047	0.135	0.229	1
Ndn	0.06094252	0.735861435	0.202	0.132	1
Zfp395	0.060979242	-0.746410172	0.236	0.316	1
Plekhf2	0.061029134	1.266286628	0.157	0.096	1
Itm2a	0.061091974	2.146950871	0.27	0.204	1
Acvr1c	0.061117689	1.122618277	0.056	0.022	1
Scamp1	0.061151801	-0.564512623	0.18	0.282	1
Tamm41	0.061168226	-1.273778196	0.056	0.118	1
Zfp574	0.061252272	0.83536057	0.146	0.086	1
Tbc1d5	0.061284274	-0.258791223	0.551	0.63	1
Tsc22d1	0.061308671	0.300631695	0.708	0.668	1
Zfp280b	0.061568308	-1.315379676	0.022	0.075	1
Trappc2l	0.061578746	-0.352147888	0.506	0.597	1
Cideb	0.061602041	3.806970682	0.056	0.022	1
Trappc13	0.061698568	-0.634322294	0.236	0.328	1
Tab3	0.061725166	1.206924283	0.247	0.175	1
Ap1m1	0.061749402	0.293323869	0.393	0.303	1
Dsg2	0.061783086	-0.488287537	0.326	0.434	1
Zfp27	0.061783761	1.290293518	0.146	0.086	1
Dnajc12	0.061816547	0.743607105	0.146	0.083	1
Dazap1	0.06192895	-0.184940196	0.472	0.579	1
Ntm	0.061933369	1.271587247	0.258	0.191	1
Apip	0.06193976	0.472151752	0.517	0.434	1
4930506C21Rik	0.061974025	0.943108192	0.067	0.029	1
Lrsam1	0.062014584	0.643509712	0.124	0.068	1
Zfp930	0.062024285	-0.994933221	0.056	0.124	1
Lmbr1	0.062027032	-0.661003537	0.236	0.334	1
Rnaset2a	0.06218911	0.738703753	0.371	0.298	1
Focad	0.062269925	-0.500775625	0.157	0.245	1
Rpl17	0.062290499	-0.169689117	0.876	0.911	1
Upp2	0.062471134	1.02564319	0.326	0.236	1
Zfp622	0.062492669	0.640887982	0.27	0.195	1
Bgn	0.062494852	0.77541977	0.146	0.083	1
Fermt3	0.062826835	1.019457241	0.056	0.022	1
Man1a2	0.062855189	-0.35986149	0.506	0.588	1
Kif18a	0.062864513	-1.187076833	0.034	0.093	1
Ptges3	0.06287712	-0.294968289	0.753	0.797	1
Gm15169	0.063237139	0.344429035	0.079	0.036	1
Ebf1	0.063282242	-1.389317733	0	0.038	1
Nrp1	0.063446275	-0.265556361	0.798	0.901	1
Hsp90ab1	0.063520005	-0.104101162	0.978	0.99	1
Foxp1	0.0638153	-0.205475993	0.787	0.844	1
Myl1	0.063855907	1.411615986	0.427	0.342	1
Plrg1	0.063907956	-0.877753138	0.079	0.15	1
Rgs6	0.064021376	-0.263163454	0.584	0.723	1
Noct	0.064054367	0.610725584	0.292	0.211	1
Tax1bp1	0.064083052	0.302045769	0.831	0.815	1
Lztr1	0.06424735	0.902286868	0.202	0.129	1
Hectd4	0.064332979	-0.614063985	0.292	0.382	1
2310022B05Rik	0.064408133	-0.481825466	0.551	0.597	1
Gm44386	0.064823565	-0.811797391	0.135	0.214	1
Acsl1	0.064922347	-0.272757765	0.753	0.804	1
Ruvbl2	0.064968302	-0.219875242	0.157	0.25	1
Scmh1	0.064970183	-0.343502516	0.764	0.811	1
Sppl2b	0.064987186	-1.033327281	0.034	0.093	1
Lrpap1	0.064992407	1.066706645	0.416	0.341	1
1810024B03Rik	0.065056949	-1.456801737	0.022	0.074	1
Trip10	0.065100542	1.260175743	0.225	0.157	1
Zfp946	0.065131503	-1.327711383	0.034	0.089	1
Patl1	0.065277745	-0.693524917	0.213	0.307	1
Aebp2	0.065311243	-0.267135574	0.337	0.434	1
Seh1l	0.065414962	-0.482643407	0.348	0.437	1
Sbf1	0.065417195	-0.623632614	0.09	0.168	1
Fbln2	0.06544279	0.881410604	0.079	0.038	1
Zfp112	0.065512765	-0.236831314	0.011	0.058	1
Vta1	0.065630583	-0.532419548	0.247	0.334	1
Atp8b1	0.065798226	-1.149834257	0.067	0.136	1
Qk	0.066028887	-0.207019724	0.944	0.972	1
Lta4h	0.066150166	-0.288072545	0.685	0.78	1
Cab39	0.066219538	-0.333162752	0.517	0.62	1
Cenpj	0.066264822	-0.803224457	0.034	0.092	1
Gnao1	0.066337463	1.871307093	0.169	0.104	1
BC029722	0.066411694	1.429097666	0.135	0.079	1
Slc9a9	0.066462178	0.544309656	0.135	0.076	1
Sap30l	0.066608841	0.495169156	0.416	0.346	1
Ctps	0.06661163	-0.232621005	0.528	0.608	1
Taf11	0.066632171	0.986335966	0.404	0.317	1
Atad2	0.066784074	-0.902595246	0.135	0.217	1
Rnf216	0.066799504	-0.520657278	0.382	0.455	1
Ccdc30	0.066882743	1.01595557	0.067	0.029	1
Cutc	0.066890735	0.873808895	0.135	0.078	1
Dnajc8	0.066891491	0.27651781	0.719	0.63	1
Fam50a	0.066910505	-0.473552718	0.36	0.452	1
Crat	0.06712019	-0.429636373	0.584	0.644	1
Cxcl12	0.067130599	1.053015972	0.292	0.225	1
Arf4os	0.067180099	2.110173125	0.045	0.017	1
Cfap298	0.067209312	-0.626717917	0.315	0.396	1
0610043K17Rik	0.067478715	2.426687141	0.045	0.017	1
E330017L17Rik	0.067551527	1.190995717	0.18	0.121	1
Zscan18	0.067610439	0.867565949	0.157	0.096	1
Gm16286	0.06768238	-0.630000074	0.348	0.431	1
Pdzrn4	0.067802808	-1.221198209	0.056	0.12	1
Capn15	0.067831807	-0.898158234	0.124	0.196	1
Crhr2	0.068041818	-0.894640455	0.101	0.177	1
Snhg4-ENSMUSG00000117869	0.068049775	-0.641804922	0.169	0.263	1
Golm1	0.068202244	-0.343142806	0.146	0.231	1
Colq	0.068266946	0.439334463	0.315	0.225	1
Rap1gds1	0.068279765	-0.287344021	0.483	0.556	1
Neb	0.068303176	-1.167669008	0.067	0.135	1
Bcl7b	0.068358423	0.501829849	0.348	0.267	1
Gm26542	0.068532362	0.852701096	0.146	0.085	1
Zfp324	0.068558653	-1.292455419	0	0.036	1
Prdm9	0.068558653	-1.199428949	0	0.036	1
Spag1	0.068558653	-1.150355458	0	0.036	1
Abcc10	0.068558653	-1.135770546	0	0.036	1
Gm17491	0.068564839	-0.926915106	0.022	0.075	1
Slmap	0.06862063	-0.20926433	0.843	0.88	1
Osgin2	0.068729682	0.792776548	0.135	0.076	1
Cybc1	0.068744117	-1.318608586	0.022	0.072	1
Rplp1	0.068808051	-0.109648042	0.989	0.974	1
Srp54a	0.068831501	-0.757526732	0.213	0.296	1
Actg1	0.068880993	-0.307179872	0.876	0.86	1
St3gal4	0.068881902	0.75819317	0.27	0.197	1
2410018L13Rik	0.068950395	-0.871092755	0.079	0.15	1
Slc20a2	0.068997292	-0.1984967	0.551	0.633	1
Arhgef6	0.069135853	0.788808548	0.506	0.427	1
H2-Ke6	0.069202455	-0.585269384	0.169	0.256	1
U2af1	0.069262874	-0.295409663	0.629	0.725	1
Asah2	0.069401842	-0.32223325	0.101	0.181	1
Ccnl1	0.069587368	0.790878127	0.461	0.388	1
Rexo4	0.069726101	0.275474902	0.236	0.154	1
Plekhg1	0.069757343	1.409607482	0.067	0.031	1
Gpatch2	0.069761653	-0.654581949	0.247	0.341	1
Ptbp1	0.069777279	0.749395009	0.236	0.161	1
Rassf5	0.069807853	1.005999678	0.079	0.038	1
Rreb1	0.069808124	-0.405557044	0.506	0.615	1
Frk	0.069853206	-2.14167946	0.011	0.056	1
Cdk2ap2	0.070021766	0.51624727	0.427	0.345	1
Nceh1	0.070096922	-0.520002978	0.382	0.453	1
Heatr5a	0.070157285	-0.707717018	0.169	0.255	1
Syngr1	0.07016853	-0.488142684	0.483	0.54	1
Prlr	0.070215703	1.983748299	0.045	0.017	1
Gas5	0.07052018	-0.266824947	0.629	0.713	1
Atp6v0a1	0.070694872	-0.337345875	0.416	0.529	1
Ldlrad4	0.070810745	0.657663787	0.371	0.3	1
Ccdc25	0.070819791	0.968269179	0.483	0.406	1
Prim2	0.070932719	-0.898352102	0.067	0.132	1
Gm35533	0.070936185	1.473474452	0.067	0.031	1
Ubac2	0.070982959	-0.785258894	0.236	0.33	1
Lactb2	0.071020054	-0.454440935	0.191	0.281	1
Pgam5	0.071070172	-0.605470971	0.112	0.191	1
Gm26631	0.071148029	1.701354518	0.045	0.017	1
Malt1	0.071166747	0.452520672	0.528	0.435	1
Tgfb3	0.071231367	1.013391471	0.09	0.046	1
Ptrhd1	0.071385667	0.609717648	0.416	0.33	1
Tbc1d24	0.071465251	-0.724118424	0.09	0.163	1
Tgif2	0.071517983	1.614199148	0.146	0.092	1
Pmm1	0.071591508	-0.849993355	0.101	0.174	1
Dnph1	0.071617468	-1.116450901	0.067	0.131	1
Alg6	0.071649318	-1.29903329	0.034	0.088	1
Dlc1	0.071740607	0.288824689	0.876	0.88	1
Cpt1b	0.071760547	-0.149901884	0.685	0.747	1
Pard3bos3	0.071862101	1.831299495	0.056	0.024	1
Mterf3	0.072054364	-0.674937096	0.169	0.255	1
Srgap1	0.072133132	-0.998936844	0.225	0.31	1
Trappc10	0.072254513	0.800607968	0.416	0.332	1
Agpat3	0.072339621	-0.223414514	0.427	0.512	1
Gm38534	0.072406891	1.741121737	0.045	0.017	1
Map7d2	0.072406891	1.660159192	0.045	0.017	1
Ptch1	0.072617482	-0.452147016	0.169	0.259	1
Rgl1	0.07270068	-0.401256085	0.517	0.605	1
Mknk2	0.072858088	-0.340413335	0.236	0.323	1
Hsbp1	0.072891103	-0.239202957	0.697	0.765	1
St5	0.073009143	-0.398304734	0.36	0.463	1
Mhrt	0.07301914	-0.710392699	0.348	0.438	1
9330158H04Rik	0.073031793	0.576299698	0.202	0.128	1
Mrc2	0.073043128	1.622833508	0.045	0.017	1
Ifitm2	0.07308097	0.545783806	0.562	0.505	1
Hist1h1b	0.073260943	-2.078749114	0.056	0.117	1
Gmppa	0.073353237	-0.843638319	0.045	0.106	1
Emp1	0.073362957	1.179888958	0.045	0.017	1
Pde4a	0.073413756	-0.508440938	0.135	0.223	1
Lmo4	0.073536809	0.534229529	0.449	0.367	1
Osbpl3	0.073561418	-0.286600275	0.449	0.563	1
Klf13	0.07361561	-0.395143471	0.382	0.494	1
Fgfr1	0.073635316	-0.55478428	0.079	0.146	1
Rcsd1	0.073707391	-0.177681955	0.393	0.51	1
Pqlc1	0.073888243	0.474135233	0.281	0.199	1
Robo1	0.073898699	1.326148481	0.236	0.164	1
Canx	0.073971982	0.2353441	0.831	0.844	1
Limk1	0.074046074	1.557071279	0.056	0.024	1
Lpgat1	0.074120906	-0.257725678	0.562	0.658	1
Aldh1b1	0.074122636	-0.381969069	0.674	0.676	1
Dnase2a	0.074293577	-1.61736176	0	0.035	1
Trim43c	0.074293577	-1.610665598	0	0.035	1
Aunip	0.074293577	-1.341715369	0	0.035	1
3110045C21Rik	0.074293577	-1.280189606	0	0.035	1
Gm14827	0.074293577	-1.162171916	0	0.035	1
Gm15328	0.074293577	-1.129571795	0	0.035	1
Klhl25	0.074293577	-1.101699944	0	0.035	1
Tsen34	0.074303662	0.188389909	0.708	0.629	1
Rpl35a	0.074327778	-0.156824869	0.944	0.928	1
Gm26708	0.074329324	1.32886493	0.045	0.017	1
Nudcd3	0.074336736	-0.28430093	0.449	0.563	1
Dvl2	0.074357084	0.785356406	0.135	0.078	1
Gstm5	0.074425437	-0.513186686	0.517	0.563	1
Atp5l	0.074444042	-0.126407271	0.966	0.954	1
Lgals1	0.074451594	-0.139164258	0.854	0.872	1
Gm10115	0.074461143	-1.173478444	0.101	0.171	1
Tmem251	0.074518312	0.789893293	0.191	0.125	1
Fig4	0.074527722	-0.366380795	0.472	0.565	1
Tgds	0.074701869	-0.400716643	0.079	0.15	1
Tctn3	0.074703039	-1.134149206	0.022	0.072	1
Tmem63b	0.074736092	-0.433073862	0.427	0.531	1
Gpc3	0.074864776	0.763302741	0.753	0.697	1
Nfx1	0.074927282	-0.420052285	0.281	0.388	1
Rasd1	0.07497933	0.270645857	0.045	0.017	1
Sort1	0.074979456	0.736864657	0.393	0.32	1
Ppargc1b	0.075007435	-0.37165185	0.663	0.769	1
Plekho2	0.075066986	1.152674117	0.067	0.031	1
Gm28791	0.075158237	1.480206895	0.056	0.024	1
Ccdc167	0.075178701	0.667042749	0.326	0.25	1
Gata4	0.07528915	-0.289213169	0.742	0.829	1
Ndufs3	0.075321605	0.354179675	0.921	0.871	1
Lin52	0.075333009	-0.460339117	0.247	0.356	1
Psmd11	0.07542207	0.308877734	0.685	0.598	1
Med16	0.075543439	0.821768103	0.202	0.138	1
Rps19	0.075605277	-0.128121533	0.921	0.907	1
Zfp81	0.075830403	-0.380916928	0.079	0.149	1
Faap24	0.075832752	2.378399894	0.022	0.074	1
Mcm4	0.075898856	-1.049941602	0.09	0.159	1
Antxr1	0.075917302	0.997657694	0.09	0.046	1
Mfsd5	0.075956702	1.357157176	0.135	0.082	1
Actr6	0.075964866	0.735246991	0.292	0.218	1
Capn3	0.076001279	1.383485281	0.056	0.024	1
Cs	0.076246449	0.218533989	0.91	0.829	1
AK157302	0.076284002	1.451174188	0.056	0.024	1
Ergic1	0.076291152	-0.454844267	0.281	0.37	1
Cryba4	0.076293266	1.355585111	0.045	0.017	1
Klhl31	0.076301636	-0.320935425	0.506	0.562	1
Zcchc24	0.076309728	-0.526845466	0.292	0.373	1
Upf2	0.076365788	0.586035038	0.416	0.331	1
Smarcd3	0.076460053	0.354770724	0.584	0.48	1
Chaf1a	0.076541011	-1.507375324	0.045	0.102	1
Tmed2	0.076659171	-0.127715342	0.652	0.713	1
Cd63	0.076748067	-0.205596091	0.775	0.787	1
Aspscr1	0.076768228	0.984306514	0.348	0.271	1
Igbp1	0.076837827	-0.313338864	0.36	0.46	1
Ddit4	0.076840807	0.534860684	0.202	0.132	1
Ice2	0.076925449	-0.910430702	0.09	0.159	1
Slc30a6	0.07702788	-0.985247223	0.067	0.132	1
[truncated: 10,791 more rows]
