# Supplementary material for: Cardiac Fibroblasts regulate myocardium and coronary vasculature development via the collagen signaling pathway
Source: bioRxiv. 2025 Mar 20:2024.09.11.612512. Originally published 2024 Sep 12. Preprint. [Version 2] doi: 10.1101/2024.09.11.612512 (PMC11418987; doi:10.1101/2024.09.11.612512)
Supplement: Supplement 9 — Supplementary Table 9: The list of genes that differentially expressed in control and ablated Vas_ECs. [file media-9.csv]

	p_val	avg_log2FC	pct.1	pct.2	p_val_adj
Ifitm3	3.06E-51	-1.184765471	0.888	0.933	9.88E-47
Bst2	2.09E-34	-1.080498706	0.781	0.889	6.73E-30
Isg15	4.96E-30	-2.175778132	0.229	0.516	1.60E-25
Oasl2	5.00E-24	-2.212212442	0.086	0.325	1.62E-19
Rtp4	1.02E-23	-1.500340296	0.203	0.471	3.28E-19
Rnf213	1.04E-22	-1.294969415	0.467	0.666	3.37E-18
Xist	5.54E-20	0.912606751	0.671	0.388	1.79E-15
Ifi44	4.31E-17	-1.962877647	0.114	0.31	1.39E-12
Parp14	5.24E-17	-1.533525489	0.264	0.468	1.69E-12
Sp100	5.50E-17	-1.677579921	0.121	0.323	1.78E-12
Gm10076	6.44E-16	0.431249537	0.943	0.915	2.08E-11
Rsad2	1.02E-15	-1.76330939	0.202	0.393	3.28E-11
Usp18	9.55E-14	-1.687288054	0.052	0.199	3.08E-09
Gbp3	9.63E-14	-1.605039186	0.121	0.291	3.11E-09
Irf9	1.53E-13	-1.179025749	0.267	0.46	4.94E-09
Xaf1	9.72E-13	-1.169999612	0.333	0.503	3.14E-08
Uty	1.71E-12	-1.138020212	0.145	0.321	5.53E-08
Sntb1	2.05E-12	1.096787344	0.433	0.241	6.62E-08
Trim30a	3.90E-12	-1.51919934	0.152	0.314	1.26E-07
Rpl39	5.11E-12	0.249669766	0.976	0.976	1.65E-07
Ifit1	1.14E-11	-4.045789771	0.007	0.095	3.68E-07
Lgals9	6.69E-11	-0.642363481	0.716	0.763	2.16E-06
Ddx3y	7.57E-11	-1.256207025	0.157	0.317	2.44E-06
Cdk5rap1	1.62E-10	1.307641245	0.219	0.078	5.23E-06
Gm4070	1.84E-10	-2.475945658	0.047	0.16	5.95E-06
Irf7	2.04E-10	-2.098396211	0.041	0.152	6.58E-06
Eif2ak2	2.82E-10	-0.857903445	0.426	0.547	9.09E-06
Flt1	6.10E-10	-0.416548165	0.953	0.965	1.97E-05
Tmsb10	6.33E-10	0.304821495	0.971	0.968	2.04E-05
Rims2	9.56E-10	2.49526301	0.133	0.032	3.09E-05
Rpl37	1.24E-09	0.22694098	0.983	0.968	4.02E-05
Gbp7	1.39E-09	-1.080499796	0.317	0.449	4.48E-05
Tsix	1.44E-09	1.04947398	0.329	0.167	4.65E-05
Hspa1b	1.67E-09	1.317600114	0.262	0.119	5.38E-05
Iigp1	2.02E-09	-2.610322972	0.028	0.121	6.51E-05
Hist1h2ae	2.32E-09	0.654522356	0.438	0.256	7.49E-05
Hspa1a	2.79E-09	1.251375796	0.298	0.15	9.01E-05
B2m	2.94E-09	-0.384645355	0.86	0.889	9.51E-05
Hmgn2	3.18E-09	0.477578225	0.769	0.629	0.00010279
Rpl35	3.29E-09	0.238598763	0.957	0.957	0.000106069
Atp5md	5.92E-09	0.302280222	0.9	0.837	0.000191193
Itm2b	8.30E-09	-0.297738991	0.952	0.976	0.00026794
Ankrd37	1.28E-08	-0.661864684	0.505	0.622	0.000412948
Lgals3bp	1.32E-08	-1.4328544	0.16	0.291	0.000425708
Stat1	2.44E-08	-0.833270576	0.452	0.558	0.000787241
Plcb4	2.64E-08	-0.358197916	0.938	0.948	0.000852575
Gm42047	2.65E-08	0.921944858	0.35	0.202	0.000854991
Psmb8	2.78E-08	-1.532206927	0.117	0.239	0.000898426
Rpl37a	2.99E-08	0.188705159	0.979	0.978	0.000966275
Rpl36	3.44E-08	0.205949197	0.979	0.98	0.001109551
Ifih1	5.28E-08	-1.432091772	0.112	0.23	0.001703302
Hspe1	5.81E-08	0.35054787	0.836	0.766	0.001875712
Samd9l	6.05E-08	-0.727099792	0.49	0.594	0.001952405
Acer2	7.54E-08	-1.165109336	0.245	0.373	0.002434259
Atp5e	7.80E-08	0.256442987	0.941	0.913	0.002517026
Gap43	9.45E-08	0.648695893	0.514	0.367	0.00305045
Ifi203	9.52E-08	-1.024906879	0.226	0.354	0.003073205
Snrpd1	9.81E-08	0.368468868	0.85	0.763	0.003167655
Rps27l	1.20E-07	0.299385789	0.867	0.803	0.0038763
Hmgb1	1.36E-07	0.278450799	0.981	0.963	0.004406281
Snrpf	1.50E-07	0.371804193	0.85	0.768	0.004829954
Top2a	1.64E-07	0.456998252	0.507	0.341	0.00528699
Ddx58	1.84E-07	-0.968458046	0.307	0.421	0.005924546
Hist1h2ap	1.88E-07	0.83068363	0.366	0.224	0.006065068
Igtp	2.50E-07	-2.412107629	0.028	0.102	0.008072548
Snrpg	2.52E-07	0.300910559	0.872	0.833	0.008121197
Hmgb2	2.65E-07	0.318252191	0.907	0.846	0.008547832
Cox7a2	2.70E-07	0.2165267	0.952	0.928	0.008722732
Glo1	2.83E-07	0.549114886	0.557	0.419	0.00913817
Hist1h1b	3.12E-07	0.731147822	0.371	0.226	0.010083347
Slfn5	3.36E-07	-0.6493848	0.578	0.647	0.010839444
Coq7	3.64E-07	0.655744116	0.472	0.308	0.011736164
Erh	3.76E-07	0.313114476	0.809	0.737	0.0121422
Hsph1	4.18E-07	0.874090315	0.403	0.269	0.013505624
Rrm2	4.42E-07	0.651176328	0.352	0.21	0.014266897
Polr2l	4.97E-07	0.523492668	0.46	0.304	0.016061023
Nrep	5.22E-07	0.431558044	0.678	0.557	0.016842138
Trim12c	6.17E-07	-0.911245026	0.198	0.321	0.019929808
Ptprb	6.19E-07	-0.427806678	0.891	0.909	0.019989871
Col15a1	7.48E-07	0.613231938	0.64	0.534	0.024143729
Cox7c	7.54E-07	0.212507903	0.967	0.957	0.02434986
Atp5mpl	7.82E-07	0.263247344	0.884	0.8	0.025260066
Kcnq5	8.21E-07	0.449279461	0.217	0.104	0.026503267
Atpif1	8.46E-07	0.249952216	0.941	0.911	0.027323866
Rpl36a	8.65E-07	0.20489046	0.959	0.957	0.027931638
Ppia	9.59E-07	0.191021686	0.998	0.993	0.030958468
Ndufa4	1.09E-06	0.182096442	0.96	0.95	0.035207594
Sparcl1	1.09E-06	-0.251489344	0.957	0.965	0.035302613
Slc25a12	1.27E-06	0.927672264	0.295	0.171	0.041056718
Ly6c1	1.30E-06	-0.836647331	0.521	0.603	0.042031164
Prc1	1.34E-06	0.487906931	0.412	0.271	0.043399677
Rps21	1.39E-06	0.204846573	0.967	0.978	0.044873868
Sem1	1.44E-06	0.201369209	0.953	0.929	0.046646389
Stat2	1.49E-06	-1.031465271	0.248	0.356	0.048126468
Ran	1.57E-06	0.289862377	0.897	0.82	0.050547227
Uqcr10	1.73E-06	0.257918511	0.89	0.831	0.055691707
Idi1	1.83E-06	0.882079606	0.338	0.213	0.059205876
Hint1	2.02E-06	0.236807667	0.931	0.892	0.06529751
Uck2	2.14E-06	0.493362398	0.384	0.237	0.069023535
Nucks1	2.49E-06	0.36127623	0.795	0.688	0.080545734
Rps29	2.73E-06	0.160361058	0.986	0.981	0.087981466
Robo2	2.92E-06	1.538041207	0.134	0.052	0.094414776
Nfat5	3.04E-06	-0.497150568	0.653	0.725	0.098058271
Uba52	3.07E-06	0.314014397	0.871	0.824	0.099054606
Ikzf5	3.37E-06	0.714201272	0.272	0.152	0.108652133
Mki67	3.43E-06	0.44988758	0.478	0.334	0.110752259
Nme4	3.49E-06	1.029760435	0.184	0.087	0.112751935
Rpl22	3.77E-06	0.184182165	0.976	0.954	0.121656348
Peg10	3.82E-06	0.631169728	0.312	0.191	0.123208393
Mndal	3.90E-06	-0.781651406	0.278	0.384	0.125776962
Chst7	3.92E-06	0.489165988	0.367	0.237	0.126648145
Parpbp	4.34E-06	0.746510743	0.205	0.1	0.140252654
A930037H05Rik	4.36E-06	-1.329616427	0.1	0.191	0.140819802
Kpna2	4.59E-06	0.768377121	0.26	0.148	0.148061255
Ly6e	4.87E-06	-0.42288969	0.759	0.809	0.1573691
Robo1	4.95E-06	0.674376212	0.464	0.334	0.159804109
Eif2s3y	5.00E-06	-0.64598566	0.102	0.2	0.16134582
Oasl1	5.30E-06	-3.205967476	0.01	0.059	0.170962613
Txn1	5.43E-06	0.223309906	0.905	0.866	0.175428995
Cpne2	6.14E-06	1.251862465	0.164	0.076	0.198138451
Mgll	6.34E-06	-0.462996244	0.791	0.816	0.204619817
Ranbp1	7.24E-06	0.291365896	0.848	0.783	0.233630866
Tmem59	7.52E-06	-0.324611504	0.829	0.861	0.242850799
Znfx1	8.29E-06	-0.893805828	0.188	0.293	0.267636253
Lmnb1	8.46E-06	0.417067365	0.65	0.519	0.273192187
Rps23	8.64E-06	0.149600176	0.993	0.98	0.278869385
Ncapg2	8.78E-06	0.818814167	0.345	0.223	0.28331541
Pecam1	9.13E-06	-0.217861379	0.978	0.97	0.294870257
Pon3	1.02E-05	0.49358743	0.416	0.278	0.328919737
Esco2	1.07E-05	0.58067231	0.26	0.148	0.345834074
Eng	1.10E-05	-0.341977756	0.85	0.865	0.354452305
Rps28	1.11E-05	0.169433889	0.962	0.957	0.357629093
Cenpf	1.11E-05	0.467672042	0.416	0.282	0.359099728
Kdm5d	1.19E-05	-1.390144685	0.064	0.143	0.384357903
Ndufab1	1.22E-05	0.248373573	0.888	0.813	0.395266894
Prdx1	1.23E-05	0.223037934	0.938	0.918	0.397882376
Ly6a	1.26E-05	-1.292749864	0.293	0.393	0.405678992
Neil3	1.26E-05	0.637713149	0.3	0.18	0.40588566
Tomm7	1.26E-05	0.277951271	0.828	0.768	0.406140145
Igfbp7	1.27E-05	-0.692263291	0.566	0.636	0.409573268
Sub1	1.27E-05	0.234993074	0.933	0.896	0.411287839
Mis18bp1	1.32E-05	0.471711102	0.331	0.204	0.425903799
Gm43948	1.37E-05	1.630864723	0.121	0.048	0.442246914
Diaph3	1.42E-05	0.620519832	0.455	0.323	0.457232604
Tm4sf1	1.51E-05	-0.310502234	0.86	0.866	0.487617488
Impa1	1.51E-05	0.480420386	0.395	0.258	0.488812969
Col5a1	1.54E-05	1.137924678	0.147	0.065	0.497644801
Cdk5rap2	1.54E-05	0.477073971	0.4	0.267	0.498552528
Irgm1	1.55E-05	-0.770744999	0.2	0.308	0.500219063
Snrpd2	1.73E-05	0.267305068	0.853	0.796	0.558425771
Spdl1	1.82E-05	0.687424748	0.224	0.122	0.586272078
Cenpw	1.84E-05	0.324533996	0.378	0.247	0.595517711
H2afz	1.85E-05	0.254543734	0.955	0.929	0.596354952
Rad54b	1.85E-05	0.898893847	0.148	0.067	0.596580033
Cmpk2	1.86E-05	-1.124683626	0.124	0.215	0.601889392
Mrpl42	1.89E-05	0.3961945	0.7	0.594	0.609199777
Atp5g1	1.95E-05	0.190005342	0.928	0.894	0.630600233
Rpl38	2.03E-05	0.160927122	0.971	0.978	0.65419245
Cox6c	2.17E-05	0.129724491	0.976	0.981	0.699871946
H2-T23	2.17E-05	-1.278825315	0.071	0.148	0.701000334
Selenoh	2.28E-05	0.388474549	0.695	0.609	0.734539919
Kif15	2.30E-05	0.550116231	0.352	0.232	0.743242867
Alad	2.33E-05	0.74733184	0.338	0.221	0.750657435
Lsm3	2.44E-05	0.389555139	0.55	0.417	0.786806414
Clca3a1	2.44E-05	-1.124858587	0.129	0.223	0.789182688
Ccnb2	2.56E-05	0.441373431	0.386	0.25	0.826046313
Cbx5	2.58E-05	0.419146586	0.688	0.596	0.833159459
Hmgb3	2.60E-05	0.321538644	0.641	0.516	0.840262805
Piezo2	2.63E-05	0.296293523	0.624	0.484	0.848979155
Ccdc167	2.77E-05	0.884521084	0.298	0.189	0.893139854
H1fx	2.85E-05	0.359022846	0.4	0.269	0.918622507
Sclt1	2.95E-05	0.442543165	0.428	0.291	0.952797774
Rpl22l1	2.96E-05	0.21575586	0.914	0.891	0.955013919
Rpa3	2.96E-05	0.394132725	0.536	0.406	0.957180439
Trappc2l	2.97E-05	0.392844151	0.547	0.41	0.958790629
Gvin1	3.00E-05	-1.053680209	0.081	0.158	0.968019946
Ahnak	3.10E-05	-0.289626689	0.893	0.894	1
Vrk1	3.15E-05	0.534705151	0.443	0.314	1
Ndc80	3.28E-05	0.595617043	0.302	0.189	1
Pclaf	3.55E-05	0.48178578	0.448	0.325	1
Cox8a	3.64E-05	0.181966336	0.969	0.946	1
Nusap1	3.70E-05	0.326391483	0.364	0.239	1
Agrn	3.75E-05	-0.619738509	0.486	0.557	1
Dynlt1f	3.95E-05	0.34074665	0.505	0.371	1
Timeless	3.99E-05	0.696016922	0.307	0.193	1
Stmn1	4.04E-05	0.271267755	0.853	0.809	1
Polq	4.09E-05	0.784040042	0.188	0.1	1
Ddx39	4.23E-05	0.327406132	0.55	0.427	1
Ephb1	4.60E-05	0.41664202	0.441	0.312	1
Birc5	4.60E-05	0.3313771	0.493	0.362	1
Ube2c	4.62E-05	0.515869619	0.481	0.358	1
Mrpl34	4.71E-05	0.392920184	0.707	0.601	1
mt-Nd1	4.74E-05	0.24291045	0.983	0.972	1
Mthfd1	4.96E-05	0.599540478	0.231	0.132	1
Cep70	5.02E-05	0.687216422	0.216	0.122	1
Bex3	5.12E-05	0.313722095	0.662	0.54	1
Aldoa-ENSMUSG00000030695	5.14E-05	-0.187178331	0.883	0.911	1
H2afx	5.26E-05	0.449703187	0.517	0.406	1
Irgm2	5.31E-05	-1.418523686	0.064	0.134	1
Gpihbp1	5.31E-05	-0.340410195	0.838	0.827	1
Snrk	5.48E-05	-0.321186577	0.734	0.777	1
H2-K1	5.49E-05	-1.094858078	0.197	0.286	1
Flrt2	5.53E-05	0.782073282	0.421	0.321	1
H2-D1	5.55E-05	-0.404556454	0.771	0.774	1
Arhgap11a	5.55E-05	0.328295871	0.295	0.187	1
Atp5k	5.58E-05	0.254575562	0.869	0.8	1
Sec61g	5.72E-05	0.205446585	0.884	0.859	1
Tmem60	5.82E-05	0.288743884	0.284	0.171	1
App	5.82E-05	-0.200414404	0.931	0.941	1
Mlf1	5.84E-05	0.341592786	0.367	0.245	1
Inpp4b	5.86E-05	0.304629251	0.324	0.208	1
Slc6a6	5.95E-05	-0.506458181	0.779	0.781	1
Hist1h3c	5.95E-05	0.394943332	0.333	0.215	1
Ptprd	6.08E-05	0.622494446	0.279	0.174	1
Smim11	6.08E-05	0.30303681	0.629	0.512	1
Ckap2	6.14E-05	0.694055789	0.286	0.184	1
Spc24	6.33E-05	0.414890594	0.386	0.256	1
Fkbp3	6.39E-05	0.286820916	0.85	0.77	1
Kif20b	6.43E-05	0.56773668	0.345	0.237	1
Spag5	6.43E-05	0.956847158	0.172	0.089	1
Fam111a	6.47E-05	0.413287905	0.452	0.338	1
Cox7a1	6.52E-05	0.676468297	0.224	0.128	1
Itm2c	6.56E-05	-0.536346349	0.559	0.612	1
Kif11	6.62E-05	0.392643865	0.348	0.23	1
Pcca	6.70E-05	0.401540001	0.283	0.178	1
Hmgn1	6.76E-05	0.247497436	0.879	0.801	1
Cmss1	6.78E-05	-0.259007156	0.971	0.987	1
Plekhj1	6.81E-05	0.462095686	0.34	0.221	1
Flnb	6.87E-05	-0.371544971	0.819	0.833	1
Agrp	6.88E-05	-1.598420518	0.036	0.095	1
Cep112	6.89E-05	0.395282947	0.497	0.382	1
Cep128	7.11E-05	0.371759364	0.329	0.221	1
Ppil1	7.16E-05	0.486745942	0.359	0.245	1
Col4a1	7.33E-05	-0.226245065	0.99	0.98	1
Ifit3	7.33E-05	-4.667183871	0.002	0.032	1
Arxes2	7.38E-05	0.183730776	0.129	0.058	1
Naa38	7.46E-05	0.293791456	0.49	0.354	1
Tubb5	7.91E-05	0.190852125	0.943	0.926	1
Brca1	8.23E-05	0.541628399	0.252	0.154	1
Srsf2	8.59E-05	0.230006765	0.805	0.727	1
Rps15a	8.75E-05	0.132898752	0.984	0.974	1
Sp110	8.93E-05	-1.226424151	0.084	0.16	1
Zwilch	9.00E-05	0.446922426	0.26	0.158	1
Rps17	9.01E-05	0.152271578	0.972	0.959	1
Cldn5	9.15E-05	-0.38938373	0.791	0.818	1
Hist1h1e	9.41E-05	0.310841741	0.65	0.531	1
Haus8	9.46E-05	0.502512913	0.278	0.18	1
Nop10	9.49E-05	0.265757637	0.738	0.657	1
Kntc1	9.54E-05	0.660820553	0.243	0.148	1
Bub3	9.61E-05	0.353940854	0.634	0.534	1
Tpx2	9.64E-05	0.301396215	0.419	0.295	1
Ldlrad3	9.68E-05	0.377677536	0.403	0.282	1
Ube2t	9.76E-05	0.646712083	0.229	0.135	1
Rplp2	9.85E-05	0.131445155	0.979	0.976	1
Phb	0.000106401	0.375820397	0.436	0.312	1
Smpx	0.000107932	0.405425968	0.384	0.273	1
Spc25	0.000107944	0.363914376	0.322	0.204	1
Gas2l3	0.000108531	0.698322285	0.259	0.161	1
Ehd1	0.000108836	-0.382914531	0.548	0.642	1
Gm20559	0.000109552	-0.690168739	0.374	0.456	1
Ccp110	0.000111544	0.819737346	0.155	0.08	1
Uhrf1	0.00011196	0.414321759	0.334	0.23	1
Picalm	0.000112309	-0.288954523	0.893	0.876	1
Dut	0.000112327	0.241812869	0.609	0.46	1
Lockd	0.000113082	0.329677927	0.338	0.228	1
Dbt	0.000115495	0.542574154	0.253	0.156	1
Vdac1	0.00011836	0.261456474	0.831	0.774	1
Aurka	0.000118566	0.466004712	0.222	0.13	1
Aspm	0.000121859	0.510864048	0.264	0.165	1
Hist1h1d	0.000124955	0.341002267	0.233	0.139	1
Tipin	0.000128502	0.336676653	0.526	0.404	1
Rps27	0.00012893	0.149736822	0.974	0.972	1
Tomm6	0.000134395	0.300969715	0.757	0.686	1
Prkca	0.000134835	0.715297247	0.286	0.191	1
Hist1h2ad	0.00013513	1.372579911	0.052	0.011	1
Heg1	0.00013566	-0.474855798	0.836	0.842	1
Nuf2	0.000136552	0.665296733	0.267	0.169	1
Psmb7	0.000140277	0.287719733	0.714	0.588	1
Utp11	0.000141133	0.325285953	0.593	0.471	1
Mdh1	0.000141943	0.257484377	0.776	0.683	1
Gas1	0.000142007	1.534394447	0.079	0.028	1
Hist1h2bb	0.000143274	1.199433585	0.105	0.045	1
Hsd17b10	0.000143894	0.287208062	0.547	0.412	1
Nox4	0.000147725	0.499259119	0.333	0.23	1
Gpc3	0.000148651	0.984494459	0.16	0.085	1
Bub1	0.000155391	0.693948164	0.321	0.221	1
Fam107b	0.000157685	0.416244948	0.364	0.249	1
Pdss1	0.000159015	0.892109982	0.255	0.167	1
Crmp1	0.000159218	0.612288242	0.355	0.245	1
Hspd1	0.000162847	0.312195619	0.781	0.703	1
Gbp4	0.000168499	-1.646744298	0.052	0.111	1
Homer2	0.000169248	1.448058363	0.067	0.02	1
Uqcrq	0.000169497	0.188469219	0.881	0.839	1
Ccdc71l	0.000169549	0.72746332	0.228	0.139	1
Incenp	0.000172395	0.384461401	0.357	0.241	1
Cdk4	0.000177819	0.228050459	0.734	0.642	1
Dzip3	0.000179213	0.403075575	0.326	0.215	1
Oxct1	0.000180072	0.390899356	0.621	0.508	1
Hist1h2an	0.000181978	0.745035336	0.236	0.147	1
mt-Nd6	0.000184633	0.374044129	0.397	0.286	1
Slc25a13	0.000187493	0.667620645	0.238	0.148	1
Calm2	0.00019195	0.192786938	0.919	0.881	1
Fbxo5	0.000193344	0.37814295	0.293	0.193	1
mt-Cytb	0.000194765	0.223038214	0.998	0.991	1
Gbp2	0.000195037	-1.225402612	0.064	0.128	1
Grip1	0.000197809	0.749918724	0.159	0.085	1
Iqgap3	0.000198634	0.227019294	0.219	0.128	1
Col4a2	0.000199415	-0.177595371	0.967	0.968	1
Dpf3	0.000201661	0.955583735	0.122	0.058	1
Ddx60	0.000204542	-1.358792325	0.055	0.115	1
Mcm4	0.000208226	0.413625636	0.407	0.291	1
Cep57l1	0.000210665	0.733920104	0.271	0.18	1
Sox11	0.000212631	0.287770147	0.517	0.386	1
L2hgdh	0.000212753	1.083914534	0.162	0.089	1
Knstrn	0.000215612	0.385049915	0.298	0.195	1
Cmya5	0.00021732	0.791481019	0.2	0.119	1
Gen1	0.00021746	0.776798563	0.19	0.108	1
Adgrf5	0.000219381	-0.196656703	0.936	0.933	1
Smad6	0.000219538	-0.530949439	0.367	0.451	1
Cox6b1	0.000221055	0.150850843	0.95	0.926	1
Car4	0.000223833	-1.22068729	0.105	0.176	1
Ablim1	0.000224335	-0.225480969	0.872	0.865	1
Atp5a1	0.000224656	0.146374085	0.931	0.926	1
Alkbh8	0.000228299	0.414397656	0.371	0.258	1
Prkar2b	0.000230525	0.719804094	0.116	0.054	1
Psat1	0.000230981	0.413677656	0.243	0.152	1
Rbl1	0.000231638	0.342909305	0.302	0.197	1
Srcap	0.000231748	0.337681226	0.522	0.408	1
Polr2m	0.00023241	0.342653091	0.671	0.57	1
Mcf2l	0.00023555	-0.575136485	0.509	0.568	1
Znrd1	0.000238388	0.39314232	0.56	0.451	1
Hspa9	0.000245727	0.307512617	0.662	0.54	1
Slc39a10	0.000249248	0.294525592	0.695	0.594	1
Melk	0.000249453	0.614602234	0.245	0.154	1
Anln	0.000250521	0.406708686	0.353	0.247	1
Ccnb1	0.000254904	0.665222883	0.274	0.178	1
Rtkn2	0.000256276	1.464080429	0.083	0.032	1
Btbd3	0.000271309	0.356227643	0.724	0.625	1
Slc10a3	0.000272012	1.308273995	0.062	0.019	1
Dph3	0.00028018	0.333622595	0.634	0.521	1
Nfyc	0.000280704	0.44628787	0.466	0.351	1
Anapc13	0.000284964	0.354075784	0.562	0.438	1
Ppfia2	0.000286107	4.403985719	0.024	0	1
Cd302	0.000292829	0.531404258	0.274	0.18	1
Tacc3	0.00029286	0.388316438	0.328	0.224	1
Knl1	0.00029739	0.235678841	0.371	0.258	1
Cks1b	0.000300762	0.325216346	0.617	0.508	1
Cdc45	0.000303827	0.517228963	0.241	0.154	1
Ttk	0.000314763	0.477948854	0.26	0.171	1
Gm10602	0.000318962	1.523146835	0.055	0.015	1
Rpl35a	0.000319102	0.133978278	0.988	0.976	1
Acyp1	0.000322176	0.586675169	0.305	0.206	1
Cenph	0.000322399	0.708344469	0.255	0.167	1
Pcdh17	0.000322507	0.329681348	0.829	0.755	1
Smc4	0.000328088	0.44911849	0.666	0.577	1
Cenpa	0.000328859	0.322036034	0.443	0.334	1
Nsg1	0.000333894	0.715026723	0.207	0.126	1
C1qtnf2	0.000334772	1.351095836	0.052	0.013	1
Ccna2	0.000334831	0.465736445	0.352	0.25	1
Gm41555	0.000337075	1.150092375	0.055	0.015	1
Ddx41	0.000342987	0.445115989	0.343	0.237	1
Ift172	0.000343986	0.597155263	0.16	0.087	1
Mphosph9	0.000345801	0.490000121	0.314	0.215	1
Opa3	0.000357537	0.860481195	0.226	0.141	1
Cks2	0.000361124	0.38950033	0.572	0.466	1
Tns1	0.000363229	-0.502802965	0.564	0.601	1
Cotl1	0.000364541	0.340296197	0.562	0.451	1
Ccdc18	0.000365497	0.774407914	0.176	0.1	1
Snhg8	0.000365776	0.278406761	0.567	0.445	1
Utrn	0.000378276	-0.420640715	0.878	0.887	1
Rps26	0.000380458	0.132302098	0.979	0.978	1
Tmod3	0.000388689	-0.205164611	0.916	0.928	1
Tubb4b	0.000388745	0.287161604	0.705	0.614	1
Oaz1	0.000397636	0.110028195	0.955	0.959	1
Mb	0.000403426	0.515258157	0.338	0.241	1
Trim12a	0.000404424	-0.910398353	0.234	0.308	1
Rpl27a	0.000404871	0.121294819	0.983	0.983	1
Uqcr11	0.000407899	0.146372637	0.9	0.852	1
Atp5j2	0.000409925	0.172128592	0.924	0.905	1
H2afy2	0.000417749	0.404755811	0.231	0.143	1
Malat1	0.000420336	-0.223410167	1	1	1
Rad51	0.000423614	0.695126427	0.257	0.167	1
Cenpe	0.000426151	0.404313915	0.39	0.284	1
Zfp808	0.00043234	0.488820571	0.203	0.121	1
Aasdh	0.000438162	1.438348567	0.078	0.03	1
Dctpp1	0.00044159	0.187816654	0.447	0.334	1
Dock11	0.000449266	0.239953353	0.619	0.506	1
Prps2	0.000451077	0.62070454	0.233	0.147	1
Trim59	0.000453307	0.506679539	0.288	0.197	1
Hnrnpa3	0.000461217	0.17886285	0.943	0.922	1
Siva1	0.000465498	0.350074498	0.543	0.44	1
Epdr1	0.00046734	0.512240084	0.053	0.015	1
Rbpms2	0.000473584	0.647633639	0.248	0.158	1
Sap18	0.000483681	0.191539098	0.703	0.607	1
Hist1h2ab	0.000485191	0.571236082	0.247	0.161	1
Tet1	0.000494555	0.746993282	0.172	0.1	1
Gm16104	0.000494823	0.442383323	0.228	0.143	1
Srm	0.000497491	0.414732242	0.355	0.256	1
Sesn3	0.000499269	0.281466637	0.297	0.199	1
Osbpl6	0.000508792	2.081597137	0.067	0.024	1
Parp12	0.000513775	-0.80513018	0.203	0.284	1
Smarca1	0.000513997	0.631172075	0.102	0.046	1
Klhdc10	0.000519335	0.294162465	0.676	0.588	1
Susd1	0.000525832	0.998122349	0.066	0.022	1
Hist1h3i	0.000528209	0.593022632	0.155	0.085	1
Rpl30	0.000531324	0.118024524	0.974	0.967	1
Lpl	0.000533709	-0.852650669	0.491	0.527	1
Oard1	0.000535375	0.410581495	0.353	0.254	1
Nol12	0.000536547	0.632737657	0.269	0.18	1
Aurkb	0.000537775	0.349059513	0.288	0.191	1
Cox7b	0.000541851	0.167496325	0.917	0.859	1
Paip2b	0.000541973	0.870068569	0.207	0.128	1
Rgs16	0.000543436	0.580241654	0.295	0.206	1
Clec2d	0.000545517	-0.641330839	0.479	0.529	1
Vac14	0.000564669	0.255571838	0.231	0.143	1
Lsm4	0.00056657	0.227336508	0.688	0.575	1
Champ1	0.000567561	1.017886346	0.131	0.069	1
Ndufa8	0.00057131	0.254452123	0.853	0.801	1
Fbl	0.000584162	0.274714152	0.648	0.54	1
Nav3	0.000595142	0.251288741	0.888	0.8	1
Gatd3a	0.000614148	0.542698454	0.222	0.137	1
Prps1	0.000617465	0.882896778	0.234	0.154	1
Snrnp70	0.000621776	0.198499267	0.81	0.738	1
Dbf4	0.000628971	0.471725336	0.421	0.31	1
Ank3	0.000633543	1.0021255	0.112	0.056	1
Pmf1	0.00063497	0.366804184	0.322	0.224	1
Parp9	0.000635688	-0.664167488	0.245	0.317	1
Klhl25	0.00063994	1.519207383	0.081	0.033	1
Rad51b	0.000640299	0.457976816	0.376	0.278	1
Trip4	0.000642705	0.35945281	0.34	0.237	1
Cd300lg	0.000645456	-0.626894586	0.447	0.501	1
Fdx1	0.000646219	0.401072822	0.409	0.31	1
Serpinh1	0.000647802	0.169675414	0.934	0.898	1
Uba6	0.000649556	0.408897735	0.386	0.288	1
Snrnp25	0.0006513	0.337703584	0.288	0.193	1
Atxn10	0.000652165	0.224537943	0.709	0.601	1
Gm30382	0.000659057	0.933765458	0.105	0.05	1
Galc	0.000673955	0.996334108	0.166	0.096	1
Hist1h3a	0.000673972	1.002356621	0.084	0.035	1
Larp7	0.000674022	0.32520953	0.528	0.414	1
6030442K20Rik	0.000674176	1.828906331	0.052	0.015	1
Arl15	0.000677773	-0.491513855	0.866	0.865	1
Echs1	0.000682281	0.329824416	0.517	0.403	1
Trps1	0.000683696	0.319890338	0.557	0.453	1
Mrps5	0.000685314	0.312217132	0.505	0.395	1
Slain2	0.000687771	-0.33904524	0.548	0.601	1
Cox17	0.000688568	0.285130698	0.71	0.627	1
Actr6	0.000690176	0.627854415	0.25	0.165	1
Thbs2	0.000691249	1.729471946	0.064	0.022	1
Smim27	0.000698015	0.562439704	0.228	0.148	1
Cttnbp2	0.000701817	0.362293975	0.459	0.349	1
Trap1	0.000707367	0.416212418	0.307	0.215	1
Set	0.000714472	0.201391201	0.895	0.874	1
Mib1	0.000716336	-0.376252297	0.671	0.699	1
Hip1	0.000727606	-0.360236035	0.74	0.764	1
Hadha	0.000731877	0.26284194	0.757	0.66	1
Acta2	0.000744609	0.23306319	0.507	0.393	1
Hsp90aa1	0.000746612	0.194206807	0.884	0.876	1
Edn1	0.000750128	-1.432364635	0.134	0.202	1
Ckmt2	0.000751542	1.212332684	0.064	0.022	1
Ankrd26	0.000753135	0.592438209	0.257	0.173	1
Adamts2	0.00075922	1.149298144	0.045	0.011	1
Il11ra1	0.000759246	0.384834736	0.417	0.312	1
Ftx	0.000762379	0.928626247	0.16	0.093	1
Rbp1	0.000773499	-0.430939235	0.766	0.772	1
Ptma	0.000776062	0.128397336	0.991	0.989	1
Phlda1	0.000780208	0.886609493	0.2	0.126	1
Bard1	0.000784288	0.394172349	0.214	0.132	1
Mrps26	0.00078597	0.363736292	0.424	0.323	1
Hist1h3d	0.000792645	1.683997959	0.06	0.02	1
Antxr2	0.000797914	0.433631832	0.35	0.252	1
Ckap2l	0.000799355	0.526546682	0.297	0.208	1
Zfhx3	0.000801258	0.371854529	0.6	0.482	1
Hist1h2bj	0.000801978	0.791431003	0.162	0.095	1
Smurf1	0.000816079	-0.537603357	0.369	0.442	1
Fryl	0.000816967	-0.415709858	0.666	0.718	1
Ppargc1a	0.000822777	1.72323939	0.084	0.037	1
Eny2	0.000830092	0.232977482	0.755	0.686	1
4931406P16Rik	0.000830541	-0.238572855	0.857	0.868	1
9930111J21Rik2	0.000832041	-1.123830209	0.081	0.141	1
Etaa1	0.000833134	0.447160851	0.262	0.171	1
Yae1d1	0.00083379	0.40417807	0.371	0.269	1
Gart	0.000837716	0.266218472	0.283	0.189	1
Acsl3	0.000849818	0.466682356	0.319	0.226	1
Pced1a	0.000853602	1.1800103	0.093	0.043	1
Hey1	0.000856627	-0.62024676	0.257	0.341	1
Crim1	0.000863548	-0.345443225	0.702	0.759	1
Stil	0.000868015	0.402093081	0.291	0.2	1
Skp2	0.000873091	0.270571273	0.279	0.186	1
Sema5b	0.000874756	-2.548394714	0.005	0.032	1
Pde5a	0.000882093	1.187795545	0.109	0.054	1
Gm14211	0.000883155	-0.641521279	0.205	0.288	1
Cyb5r3	0.000885371	-0.47492285	0.553	0.597	1
Idh3b	0.000887893	0.303001811	0.591	0.477	1
Pbdc1	0.000888993	0.263178794	0.474	0.356	1
Hmgn5	0.000889602	0.356768864	0.488	0.378	1
Sumo2	0.000894622	0.181090808	0.933	0.898	1
Zfp275	0.000897553	0.735069193	0.167	0.098	1
Hbb-bs	0.000902859	-0.147592569	1	0.998	1
Kif3a	0.000905046	0.243708262	0.341	0.243	1
Sarnp	0.000912215	0.179003009	0.834	0.751	1
Ppih	0.000921308	0.415388359	0.384	0.288	1
Dennd4a	0.000930197	0.536904258	0.459	0.358	1
Cyp51	0.000934358	0.33185375	0.252	0.165	1
Hells	0.000946656	0.19116686	0.476	0.354	1
2610318N02Rik	0.000947303	0.884858679	0.119	0.061	1
Spidr	0.000956888	0.507502326	0.398	0.308	1
Cryl1	0.000958165	0.476574749	0.141	0.076	1
Ethe1	0.000960083	0.31621838	0.245	0.16	1
Sqle	0.000965685	0.123947832	0.233	0.148	1
Rpl14	0.000974722	0.147268834	0.966	0.95	1
Prim1	0.000978658	0.354922465	0.353	0.254	1
Prss12	0.000981674	1.516370302	0.084	0.037	1
Kif23	0.000992089	0.324432187	0.329	0.236	1
Mrps21	0.000995958	0.356062563	0.684	0.596	1
Rbx1	0.000998831	0.191858892	0.871	0.848	1
Syne2	0.00101146	0.352533202	0.674	0.583	1
Cdk1	0.001013239	0.389005026	0.522	0.434	1
Esrrg	0.001039802	1.096434676	0.169	0.102	1
Hnrnpd	0.001050304	0.223353882	0.847	0.811	1
Mafk	0.001063663	-0.901808511	0.097	0.16	1
Ptges3	0.001064519	0.205664935	0.816	0.783	1
Impa2	0.001064869	0.494559885	0.183	0.111	1
Prmt1	0.001067813	0.17222041	0.729	0.629	1
Txnip	0.001069936	-0.377265094	0.716	0.744	1
Rtn2	0.001078835	2.023730784	0.033	0.006	1
Fancf	0.00109116	0.884138162	0.079	0.033	1
Gins1	0.001097918	0.599814158	0.186	0.115	1
Zfp934	0.001100309	0.496377648	0.233	0.152	1
Ppp1r14b	0.001122347	0.166784903	0.819	0.748	1
Pigf	0.00112463	0.758552672	0.174	0.104	1
Znhit3	0.001126415	0.35183725	0.247	0.163	1
Dtl	0.001153529	0.585875439	0.286	0.2	1
2610044O15Rik8	0.00115624	0.497527447	0.171	0.1	1
Spag9	0.001169475	-0.202641539	0.933	0.928	1
Ar	0.001178471	1.352950561	0.036	0.007	1
Fam228b	0.00118095	0.629761147	0.05	0.015	1
Brip1	0.001192624	0.468901145	0.312	0.221	1
Mrpl58	0.001193213	0.293199396	0.605	0.505	1
Kif18b	0.001197331	0.591758261	0.128	0.069	1
Cdca8	0.001199829	0.329773536	0.409	0.306	1
Myo5a	0.001216884	0.546267865	0.283	0.199	1
Mxd3	0.001217213	0.623088654	0.2	0.126	1
Uqcrb	0.001217336	0.168939663	0.928	0.909	1
Igf2	0.001220162	-0.244363529	0.971	0.981	1
Nap1l1	0.001221386	0.215449344	0.838	0.792	1
Zranb2	0.001230188	0.188247424	0.703	0.612	1
Zfp106	0.001232863	0.234072966	0.657	0.547	1
Ppm1e	0.001240561	0.771463871	0.181	0.113	1
Mrpl10	0.001242924	0.4017927	0.247	0.161	1
Gm1673	0.001249138	0.246580891	0.328	0.23	1
Cenpq	0.001257098	0.315962024	0.348	0.249	1
Wdhd1	0.001259642	0.464882555	0.205	0.128	1
Zfp780b	0.001269233	0.64754765	0.141	0.08	1
Dnm3	0.001296986	-0.596081641	0.564	0.588	1
Igf1	0.001297632	0.266705637	0.469	0.365	1
Rpp30	0.001301399	0.410491321	0.324	0.232	1
Cntrob	0.001304953	0.461955554	0.128	0.069	1
Hikeshi	0.001306916	0.361316072	0.457	0.354	1
Top3a	0.001308606	0.261829553	0.131	0.071	1
Med30	0.001310088	0.415474762	0.398	0.297	1
Fkbp2	0.001311161	0.159829438	0.55	0.43	1
Nrp1	0.001319281	-0.173600762	0.952	0.959	1
Gm4425	0.001322495	3.270261747	0.019	0	1
Tiam1	0.001323619	0.829963055	0.176	0.108	1
Bambi	0.001324957	0.469084257	0.36	0.273	1
Colec12	0.001344715	0.698667325	0.197	0.126	1
Ntrk2	0.001347121	-3.077209317	0.002	0.022	1
Angptl4	0.001376141	-0.693932172	0.145	0.217	1
Rpl41	0.001378061	0.100733633	0.99	0.989	1
Clspn	0.001378602	0.294503602	0.336	0.241	1
Metap2	0.001390764	0.230944458	0.817	0.757	1
Apbb2	0.001392561	-0.182354425	0.924	0.941	1
Pdzrn3	0.001397071	0.37272075	0.564	0.473	1
Ezh2	0.001399448	0.340758271	0.624	0.538	1
Atp8a1	0.001403058	0.460891571	0.253	0.171	1
Mrpl22	0.00140311	0.323616307	0.397	0.304	1
Mad2l1	0.001419525	0.270537756	0.264	0.174	1
Tgds	0.001425658	0.302853922	0.214	0.137	1
Dlgap5	0.001435844	0.496094059	0.271	0.186	1
Ppp2r5b	0.001435997	0.715587688	0.097	0.046	1
D1Ertd622e	0.001437277	0.468775126	0.247	0.169	1
Srgn	0.001438497	-0.473561193	0.297	0.367	1
Pole3	0.0014478	0.529960096	0.395	0.297	1
Orc2	0.00145439	0.377553873	0.347	0.258	1
Pimreg	0.001455241	0.328812705	0.26	0.176	1
Fastkd2	0.001463208	0.687124041	0.169	0.102	1
Ddit4	0.001463304	-0.695674095	0.217	0.289	1
Stom	0.001463548	-0.681613185	0.3	0.367	1
Gng5	0.001469967	0.132740531	0.96	0.952	1
Zbtb8os	0.001483259	0.30233562	0.34	0.247	1
Grpel1	0.001483872	0.263143205	0.679	0.566	1
B830012L14Rik	0.001488448	2.780008973	0.028	0.004	1
Lmod3	0.00149006	1.427970216	0.06	0.022	1
Bbs7	0.001503924	0.762901836	0.116	0.061	1
Ndufs7	0.001515901	0.192585108	0.729	0.62	1
Eda	0.001521813	0.742369926	0.152	0.089	1
Tspyl4	0.001524631	1.103996423	0.06	0.022	1
Arhgef28	0.001532703	-0.498299757	0.557	0.584	1
Mrpl13	0.001544106	0.262286073	0.54	0.427	1
Homer1	0.001551885	0.533688353	0.288	0.208	1
Rhob	0.001554453	-0.308043284	0.707	0.735	1
Sumf1	0.001564434	0.537399906	0.195	0.122	1
Plekhm2	0.00157226	-0.473765874	0.271	0.34	1
Samm50	0.001584474	0.267316601	0.529	0.417	1
Ddx39b	0.001588689	0.286297595	0.764	0.683	1
Hist1h3e	0.001592089	0.404198636	0.271	0.187	1
Sgo1	0.001592584	0.623180927	0.224	0.148	1
Cit	0.001602712	0.325587039	0.345	0.247	1
Gm43507	0.001603198	-0.582261974	0.186	0.258	1
Pcna	0.001619559	0.413720242	0.603	0.529	1
Nme1	0.001619915	0.219300044	0.71	0.614	1
Ssrp1	0.001620303	0.325056781	0.579	0.49	1
Plk4	0.0016247	0.450378307	0.352	0.256	1
Macrod2	0.001630395	0.462480088	0.381	0.295	1
Lsm7	0.001639537	0.182641513	0.612	0.512	1
Mrps14	0.001639936	0.318707954	0.716	0.647	1
B230354K17Rik	0.001640971	0.622180579	0.19	0.119	1
Eif2s2	0.001643581	0.155703826	0.909	0.861	1
Gm44079	0.001656137	-1.970712326	0.019	0.054	1
Tex9	0.001657655	0.887362206	0.122	0.067	1
Lsm6	0.001664754	0.207930575	0.678	0.596	1
Lipt1	0.001677231	2.724888173	0.031	0.006	1
Cep55	0.001678381	0.406771185	0.293	0.204	1
Fmc1	0.001680663	0.450145364	0.555	0.453	1
Tpk1	0.001694883	0.163203328	0.393	0.291	1
Rnf17	0.001713914	2.027664571	0.041	0.011	1
Sh3bgrl3	0.001721052	0.177634067	0.897	0.861	1
Cd36	0.001727395	-0.36656772	0.905	0.898	1
Borcs7	0.001739331	0.438728595	0.271	0.189	1
Tk1	0.001740631	0.332611457	0.341	0.25	1
Gm10516	0.001746754	1.134541852	0.057	0.02	1
Psmd3	0.001753017	0.369526147	0.466	0.369	1
Igsf10	0.001753832	1.193673963	0.09	0.043	1
Nfib	0.00176793	-0.175533823	0.964	0.976	1
Uqcc2	0.001768548	0.196057849	0.714	0.642	1
Snrpc	0.001769251	0.224731876	0.719	0.62	1
A630089N07Rik	0.001770878	0.182533499	0.312	0.223	1
Ifitm2	0.001785814	-0.187567315	0.919	0.922	1
Capn11	0.001792785	-4.333057585	0	0.017	1
Sparc	0.001794502	-0.140819222	0.986	0.983	1
St13	0.0018041	0.169379975	0.793	0.733	1
Lnx2	0.00181494	0.205446242	0.426	0.315	1
Smc2	0.001823004	0.166580984	0.583	0.482	1
Rrp36	0.001824437	0.428700917	0.241	0.163	1
Hist1h2bn	0.001833122	0.398122099	0.152	0.089	1
Hist1h2af	0.001835231	0.554150846	0.162	0.098	1
Sgo2a	0.001843689	0.431993181	0.322	0.236	1
Cox19	0.001847352	0.352383317	0.41	0.308	1
Emg1	0.001855868	0.302040835	0.622	0.532	1
Cops9	0.001856286	0.12583776	0.716	0.599	1
Unc13b	0.001864102	-0.380120747	0.471	0.538	1
Dhx16	0.001867722	0.454321253	0.212	0.137	1
Pnrc2	0.001868354	0.327964958	0.528	0.427	1
Dhrs13	0.001868874	0.202679049	0.114	0.059	1
Gm12184	0.001870954	1.381016585	0.041	0.011	1
Sgcd	0.001872891	0.553258057	0.148	0.087	1
Gsn	0.001873264	0.715901621	0.2	0.13	1
Chpt1	0.001885516	0.246525894	0.179	0.108	1
E2f2	0.001900918	0.237879843	0.128	0.071	1
Nme2	0.001917923	0.137364723	0.967	0.955	1
Ifi27l2a	0.00192214	-1.185415026	0.028	0.067	1
Efcab11	0.001924208	0.719911381	0.217	0.143	1
Stxbp6	0.001942082	0.418570731	0.524	0.427	1
Psmb9	0.001957712	-1.188523812	0.045	0.091	1
Dclk2	0.001962012	0.231369423	0.291	0.2	1
Hdhd2	0.001965111	0.38086995	0.372	0.282	1
Kif4	0.001966537	0.389938615	0.34	0.247	1
Gm43254	0.001969131	2.937431647	0.022	0.002	1
Ndufa10	0.001974192	0.251227463	0.669	0.588	1
Gm49959	0.001978044	0.366530961	0.345	0.254	1
Gypa	0.001978783	0.69470188	0.038	0.009	1
Sf3b4	0.001984194	0.221034505	0.36	0.263	1
Clstn1	0.002001076	0.402714113	0.316	0.221	1
4833418N02Rik	0.002007777	2.453356251	0.022	0.002	1
Lsm5	0.002020843	0.215787665	0.619	0.516	1
Rpsa	0.002025501	0.114745476	0.984	0.985	1
Cct6a	0.002042681	0.193466952	0.822	0.742	1
Ndufs5	0.002046799	0.216523557	0.866	0.829	1
Cenpp	0.002066494	0.567522863	0.369	0.284	1
Hist1h2bm	0.002069644	0.720828883	0.128	0.071	1
Bin1	0.002073926	0.328809496	0.466	0.371	1
H1f0	0.002080962	0.116835043	0.75	0.647	1
Mecr	0.002095589	0.584451873	0.216	0.145	1
Bbs9	0.002102849	0.475062065	0.302	0.217	1
Cenpk	0.00210715	0.351938778	0.298	0.212	1
Serbp1	0.002113295	0.142247914	0.931	0.915	1
Nr5a2	0.002114647	0.229793844	0.343	0.25	1
Icam2	0.002123157	-0.190427981	0.91	0.924	1
Gtf2h5	0.002134135	0.240338734	0.721	0.646	1
F11r	0.002157676	-0.305240223	0.709	0.718	1
Atp5j	0.002169023	0.141567522	0.955	0.937	1
Coq4	0.002171268	0.612210593	0.152	0.091	1
Plekhn1	0.002177772	1.19542292	0.076	0.033	1
Ica1	0.002186712	0.245655754	0.664	0.568	1
Tomm22	0.002205458	0.216713482	0.75	0.646	1
Spata5	0.002211546	0.323701267	0.4	0.291	1
5430403G16Rik	0.002211926	3.152966931	0.017	0	1
Pmvk	0.002214494	0.362329134	0.352	0.256	1
Zwint	0.002217198	0.219343944	0.529	0.417	1
Ncf2	0.002217905	0.559551055	0.102	0.052	1
Kdm4a	0.002223196	0.419213657	0.226	0.15	1
Ccdc34	0.002229236	0.293083803	0.566	0.479	1
Psrc1	0.002235721	0.841604187	0.091	0.045	1
Fas	0.002252296	0.483897974	0.14	0.08	1
Pfn1	0.002255057	0.12852892	0.943	0.935	1
Ptpn13	0.002283603	1.70294704	0.047	0.015	1
Slc39a11	0.002308692	0.701087001	0.283	0.2	1
Pigyl	0.002318008	0.352881012	0.255	0.171	1
Dysf	0.002324193	0.226374524	0.757	0.672	1
Wdr36	0.002324321	0.228559706	0.352	0.256	1
Ncapg	0.002328552	0.247713953	0.266	0.184	1
Smad1	0.002331061	0.246024255	0.681	0.592	1
BC065397	0.002332257	1.103046878	0.097	0.048	1
Atp5o	0.002347908	0.181569102	0.929	0.915	1
Xpot	0.002364869	0.242451455	0.44	0.334	1
Hist1h1a	0.002379216	0.707257807	0.202	0.134	1
Ppp1cc	0.002411366	0.177524337	0.788	0.699	1
mt-Nd3	0.002429906	0.328216703	0.734	0.651	1
Nmral1	0.002456219	0.535211848	0.178	0.113	1
Fundc2	0.002465629	0.266836222	0.722	0.62	1
Ubap1	0.002468779	0.302782781	0.381	0.286	1
Cep126	0.002474231	1.073355668	0.117	0.065	1
Def8	0.002474566	0.95844097	0.093	0.046	1
Smpdl3b	0.00249231	1.174215358	0.114	0.063	1
Gm3448	0.00250936	0.790877812	0.059	0.022	1
Immp2l	0.002524156	0.345373026	0.31	0.226	1
Ogn	0.002543159	0.583276694	0.109	0.058	1
Dkc1	0.002545421	0.411043884	0.409	0.308	1
Hhat	0.002546697	0.821748887	0.133	0.076	1
Mrps25	0.002551605	0.261870227	0.379	0.282	1
Asph	0.002560961	0.363269323	0.397	0.302	1
Obscn	0.002613137	0.629396934	0.114	0.061	1
Klhdc2	0.002616417	0.261752167	0.493	0.386	1
Mrps22	0.002617255	0.378389874	0.233	0.158	1
Hoxb2	0.002652028	0.346340789	0.107	0.056	1
Klf9	0.002671306	-0.736087977	0.174	0.239	1
Bub1b	0.002682239	0.274717637	0.305	0.215	1
Ppa1	0.002687514	0.21412971	0.436	0.33	1
Rae1	0.002689667	0.293854002	0.379	0.288	1
Sec61b	0.002704244	0.15693801	0.85	0.827	1
Dmap1	0.002713821	0.374126842	0.152	0.089	1
Arpp19	0.002721714	0.236515233	0.757	0.681	1
Gprin3	0.002729546	0.383917481	0.083	0.039	1
Dcps	0.002751348	0.319821953	0.402	0.302	1
Mapt	0.002775199	2.524400917	0.029	0.006	1
Slc25a5	0.002783015	0.184159546	0.866	0.84	1
Per3	0.00278483	1.676184002	0.04	0.011	1
S1pr1	0.002795125	-0.262067347	0.741	0.768	1
Atp5b	0.002807374	0.11700227	0.955	0.942	1
Trmt10a	0.00281991	0.337473094	0.291	0.212	1
Chchd4	0.002846604	0.593501559	0.243	0.169	1
Sars2	0.002847216	1.070262519	0.074	0.033	1
Slc16a1	0.002851966	0.772584807	0.119	0.067	1
Ndufb8	0.00285355	0.149419785	0.866	0.79	1
Pdgfd	0.002866742	-0.421746654	0.684	0.714	1
Serf2	0.002867196	0.105309871	0.972	0.967	1
Ndufc1	0.002867816	0.142640384	0.857	0.796	1
Nelfe	0.002885686	0.4455411	0.274	0.193	1
Gnas	0.002886711	0.122269756	0.997	0.987	1
Dync1li2	0.002889875	0.314489535	0.607	0.503	1
Slirp	0.002902092	0.251201554	0.559	0.464	1
Ndufa1	0.002902146	0.123265751	0.698	0.601	1
Gbp5	0.002904433	-1.581966786	0.029	0.067	1
Msh6	0.002906092	0.356045109	0.197	0.126	1
Cep112it	0.002912125	1.241021919	0.033	0.007	1
Htatsf1	0.002930556	0.424688001	0.46	0.369	1
Cdca2	0.002947179	0.256061377	0.252	0.171	1
Tnnc1	0.002971252	0.110277937	0.881	0.807	1
Timm21	0.002983349	0.321690315	0.312	0.228	1
Nhs	0.002983566	0.182216335	0.578	0.479	1
Ebag9	0.002983661	0.585119302	0.248	0.171	1
Sptb	0.002991803	1.189043958	0.033	0.007	1
Pck2	0.0029992	0.43354712	0.272	0.191	1
Ncapd2	0.003006896	0.414764547	0.334	0.245	1
Epha7	0.003018573	2.453017462	0.057	0.022	1
Tmem256	0.003048417	0.173407138	0.755	0.683	1
Tmem218	0.003064612	0.637521505	0.138	0.082	1
Hspbp1	0.003073765	0.340839282	0.219	0.148	1
Nlrc3	0.003084957	0.722102478	0.138	0.082	1
Kit	0.003088863	0.278038982	0.455	0.362	1
Foxp4	0.003092584	0.832343093	0.084	0.041	1
Zfp566	0.003102271	0.930999184	0.074	0.033	1
Trmt10b	0.003115036	0.307879158	0.159	0.096	1
Plpp1	0.003144611	-0.331676852	0.728	0.74	1
Gas2	0.003146088	0.347699197	0.366	0.28	1
Kif18a	0.003150715	0.420228115	0.236	0.161	1
Ergic2	0.003150764	0.202825993	0.633	0.512	1
Slfn2	0.003180006	-0.93143998	0.034	0.074	1
Pfn2	0.003181717	0.66091423	0.166	0.104	1
Rcan3	0.003185725	0.769909331	0.202	0.134	1
Idh2	0.003218786	0.159856516	0.883	0.814	1
Nif3l1	0.003231012	0.432687463	0.141	0.083	1
Cxcl2	0.003242927	1.525365579	0.048	0.017	1
Klhl4	0.003258487	0.200723193	0.638	0.532	1
Bnip3l	0.003272026	-0.209218505	0.762	0.779	1
Gm550	0.003282844	2.726749537	0.021	0.002	1
Krtcap2	0.003283192	0.215768157	0.834	0.79	1
Ect2	0.003285598	0.2594676	0.3	0.215	1
Dctd	0.003302577	0.334392543	0.19	0.122	1
Gm10451	0.003304041	2.439572348	0.021	0.002	1
Slc26a10	0.003316052	-0.548172875	0.274	0.341	1
Nono	0.00332566	0.199649588	0.762	0.692	1
Timp3	0.003326502	-0.2940633	0.843	0.826	1
Tbrg1	0.003330236	-0.335959449	0.69	0.705	1
Ints2	0.003333857	0.188325537	0.247	0.167	1
Psme1	0.003345068	-0.281002343	0.705	0.716	1
Exosc7	0.003349697	0.206660047	0.419	0.323	1
Snrnp35	0.00335884	0.31145177	0.164	0.102	1
Nos2	0.003373543	0.641573059	0.207	0.139	1
Kif22	0.003432854	0.179036832	0.288	0.202	1
Dcaf6	0.003458451	-0.336713198	0.466	0.523	1
Tasp1	0.003465298	0.536016682	0.216	0.147	1
Phka1	0.003470159	0.426238124	0.252	0.176	1
Patl1	0.003473286	0.283764041	0.333	0.243	1
Hist1h2ac	0.003474578	0.944540224	0.11	0.061	1
Rfc3	0.00349265	0.204386611	0.371	0.276	1
Snrpa1	0.003496722	0.210813644	0.581	0.492	1
Trim34a	0.003504962	-0.802733716	0.155	0.221	1
Eif1ax	0.003505386	0.215645246	0.659	0.575	1
Snx7	0.003514084	0.452094968	0.314	0.236	1
Npm1	0.003523858	0.147562393	0.957	0.941	1
Zfp329	0.003530786	0.430321723	0.319	0.237	1
Brd7	0.003535112	0.283015336	0.581	0.495	1
Fam92a	0.003535119	0.155439719	0.562	0.455	1
Ntm	0.003538257	1.830400465	0.045	0.015	1
Thumpd1	0.003555963	0.37950536	0.378	0.295	1
Hist1h2ak	0.003563471	0.589495728	0.107	0.058	1
Gm30648	0.003567865	1.315161682	0.078	0.037	1
Klhl31	0.003573729	1.328951806	0.045	0.015	1
Magoh	0.003583476	0.188853437	0.695	0.603	1
Gm26797	0.003586143	-2.706727875	0.012	0.039	1
Kif2c	0.003591133	0.369817719	0.198	0.128	1
Gm20663	0.003626016	-1.524084268	0.022	0.056	1
Cdc20	0.003628792	0.344584768	0.291	0.21	1
Ndufaf2	0.003631164	0.186916902	0.491	0.386	1
Foxd2os	0.00365247	0.411465904	0.233	0.16	1
Ndufa3	0.003662283	0.120122254	0.774	0.699	1
Gng2	0.003697157	0.148996233	0.534	0.43	1
Pbld1	0.003710303	3.162005063	0.016	0	1
Akr1c13	0.003710303	2.095566216	0.016	0	1
Klc1	0.003714622	0.35080933	0.54	0.456	1
AU020206	0.003715455	0.345996475	0.269	0.191	1
Wdr83	0.003741337	0.372681901	0.228	0.156	1
Ap1g2	0.003748536	0.98683422	0.045	0.015	1
Hist2h2ac	0.003750529	0.241942669	0.319	0.236	1
Depdc1a	0.003768429	0.37828613	0.25	0.171	1
Map1b	0.003775471	0.13412764	0.791	0.722	1
Ebpl	0.003789342	0.273843751	0.2	0.13	1
Exoc6	0.003796738	-0.368996068	0.583	0.612	1
Cd81	0.003797475	-0.178554256	0.953	0.959	1
Pdia4	0.003802432	0.124240487	0.498	0.406	1
Pdap1	0.0038161	0.196727723	0.828	0.744	1
Hspe1-rs1	0.003826233	1.361720034	0.041	0.013	1
Ppp1r35	0.003834235	0.22423228	0.288	0.206	1
Atp5h	0.003840132	0.133054584	0.952	0.941	1
Gtpbp10	0.003852197	0.350333779	0.209	0.139	1
C2cd5	0.00385473	0.568063396	0.319	0.237	1
Prpf4	0.00385999	0.456657142	0.321	0.239	1
Pus7	0.00386007	0.449668584	0.191	0.124	1
Tuba1a	0.00387141	0.171700651	0.891	0.84	1
Nprl3	0.003878971	0.365899664	0.15	0.091	1
Usp25	0.003895182	-0.375639208	0.622	0.666	1
Itgb3bp	0.003897614	0.141033797	0.316	0.228	1
Tiam2	0.003912083	1.173259204	0.067	0.03	1
Hmmr	0.003920584	0.410343961	0.319	0.236	1
Rps19bp1	0.003929183	0.308627564	0.345	0.262	1
Gm14410	0.003935931	0.902522014	0.093	0.048	1
Vps13d	0.00394938	-0.368928275	0.51	0.575	1
mt-Nd4l	0.003963437	0.228777433	0.791	0.725	1
Eri1	0.003967153	0.243055102	0.398	0.304	1
Rad54l	0.003975182	0.645993945	0.133	0.08	1
Cdk14	0.003977671	-0.373288665	0.622	0.651	1
Ramp3	0.00399524	-1.110463352	0.095	0.147	1
Aco2	0.003996646	0.323507488	0.66	0.581	1
Slit2	0.004003457	0.584352323	0.229	0.158	1
Aqp1	0.004012715	-0.397386759	0.588	0.612	1
Taf1b	0.004025952	0.223934014	0.286	0.206	1
Utp6	0.004032034	0.401245616	0.271	0.195	1
Lmod2	0.004061914	0.51592161	0.086	0.043	1
Ost4	0.004065587	0.171754749	0.771	0.737	1
Mastl	0.004075945	0.511862984	0.219	0.147	1
Rpl11	0.004088396	0.114513279	0.988	0.974	1
Sost	0.004098912	-1.063452504	0.028	0.063	1
Ndufb6	0.004107579	0.263088149	0.757	0.666	1
Nat10	0.004113421	0.69457769	0.134	0.082	1
Tdp1	0.004129177	0.52662569	0.183	0.119	1
Prex2	0.004151571	-0.263643855	0.888	0.904	1
Hpgd	0.004172734	0.352822357	0.224	0.15	1
Ift74	0.004173204	0.434497703	0.297	0.217	1
Dsel	0.004202232	0.346021582	0.231	0.16	1
Col16a1	0.004230528	1.294934182	0.038	0.011	1
Tuba1b	0.004259275	0.178403525	0.784	0.725	1
Msh2	0.004261819	0.203383251	0.343	0.254	1
Kif3c	0.004269319	0.299248999	0.153	0.095	1
Dpm3	0.004282208	0.187633931	0.581	0.49	1
Usp14	0.00428509	0.185795374	0.636	0.547	1
Ncald	0.00429037	0.289334622	0.386	0.297	1
Ssb	0.00430371	0.134183423	0.864	0.809	1
Paqr3	0.004338172	1.173195287	0.069	0.032	1
Ubqln1	0.004370595	0.266363867	0.497	0.404	1
Gm26760	0.004382994	1.27489009	0.079	0.039	1
Myo18b	0.004398235	1.296265058	0.069	0.032	1
Fads2	0.004406364	0.545042256	0.19	0.126	1
Mettl1	0.004411643	0.223653652	0.266	0.184	1
Sec11c	0.004430823	0.287240086	0.395	0.302	1
Gmfg	0.004435888	0.265996792	0.334	0.254	1
Col11a1	0.004463544	2.030203766	0.031	0.007	1
Polr3h	0.004482116	0.530680051	0.224	0.158	1
Atp5c1	0.004492521	0.117260235	0.91	0.887	1
Med15	0.004497792	0.259093778	0.467	0.371	1
Smc3	0.00449918	0.2118595	0.7	0.631	1
Zfyve9	0.004501684	0.22220645	0.564	0.46	1
Zfp428	0.004502746	0.322003449	0.174	0.111	1
Serf1	0.004520733	0.426652166	0.303	0.226	1
Cenpm	0.004524236	0.342307019	0.262	0.189	1
Vta1	0.00453139	-0.412905572	0.46	0.505	1
Tomm40	0.00453687	0.202461669	0.493	0.406	1
Sfpq	0.004539428	0.110440108	0.891	0.852	1
Depdc1b	0.004542951	0.631333421	0.148	0.091	1
Mrpl49	0.004544342	0.127039622	0.283	0.199	1
Tmem86a	0.00457472	-0.823639232	0.195	0.256	1
Bola1	0.004591383	0.318079669	0.3	0.217	1
Cenpi	0.004600358	0.412930144	0.184	0.122	1
Inha	0.004634824	-2.385854572	0.003	0.022	1
Fasn	0.004636726	0.569806065	0.148	0.093	1
Wls	0.004640185	0.261207124	0.44	0.336	1
Hdgf	0.004685458	0.15625405	0.693	0.596	1
Esam	0.004688612	-0.126388752	0.878	0.896	1
Dmac2l	0.004690551	0.447061369	0.159	0.1	1
Gm49797	0.004710282	0.270220081	0.312	0.232	1
Dna2	0.004745622	0.300125452	0.176	0.113	1
Acvr2b	0.004770933	0.348347888	0.174	0.111	1
Gm33370	0.004794286	1.122060791	0.103	0.058	1
Acsl1	0.00485323	0.796383484	0.274	0.202	1
Polr2f	0.004868764	0.190587874	0.714	0.635	1
Arrdc3	0.004878715	0.381123739	0.353	0.275	1
Racgap1	0.004974794	0.188196298	0.366	0.269	1
Mrps35	0.004979827	0.420198881	0.333	0.252	1
Itm2a	0.004983491	0.298417601	0.459	0.365	1
Nek2	0.004987719	0.422937871	0.138	0.083	1
Casq2	0.004988544	0.577571947	0.188	0.124	1
Oas1a	0.004990864	-1.850951179	0.014	0.041	1
Ung	0.00500347	0.20824666	0.138	0.083	1
Rnaseh2c	0.00507855	0.233549287	0.614	0.523	1
Rpgr	0.005093774	0.75866581	0.129	0.078	1
Polh	0.005095473	0.437946539	0.174	0.113	1
H2-Q4	0.005118687	-0.64636493	0.167	0.228	1
Pde1c	0.005132077	0.333165063	0.148	0.093	1
Nup210	0.005134692	0.435325295	0.141	0.087	1
Mars	0.005137884	0.332516837	0.16	0.1	1
Cav1	0.005151514	-0.166401948	0.972	0.98	1
Dpysl3	0.005184084	0.16171096	0.783	0.75	1
Pdss2	0.00520541	0.349436323	0.405	0.317	1
Spns2	0.005218458	-0.548714739	0.34	0.397	1
Cep295	0.005248555	0.454805189	0.35	0.262	1
Nmi	0.005252111	-0.607466506	0.341	0.391	1
Ddc	0.005259726	1.122796486	0.107	0.061	1
Tmem258	0.005272487	0.169078226	0.693	0.59	1
Camk2d	0.005274532	-0.269194528	0.671	0.711	1
Kifc1	0.005279939	0.342137625	0.174	0.113	1
Stxbp4	0.005313625	0.37607424	0.219	0.152	1
Lrrcc1	0.005313884	0.258582069	0.398	0.312	1
Srsf10	0.005338961	0.249579101	0.721	0.644	1
Olfml2b	0.005340162	1.361706083	0.043	0.015	1
Rnf170	0.005349024	0.319681213	0.205	0.137	1
Kif20a	0.005386889	0.39274427	0.188	0.124	1
Gm49692	0.0054029	0.793644227	0.147	0.093	1
Pik3cg	0.005409415	0.318577954	0.119	0.069	1
Gm17428	0.005427463	2.975510294	0.019	0.002	1
Sdr39u1	0.005439934	1.135706608	0.093	0.05	1
Spata1	0.005449817	0.479357653	0.19	0.126	1
Zdhhc14	0.005493073	0.85861866	0.112	0.065	1
Mrpl57	0.005494097	0.296181381	0.598	0.54	1
Gm10825	0.005532444	2.364522079	0.019	0.002	1
6720489N17Rik	0.005537447	0.967974356	0.071	0.033	1
Sass6	0.005539834	0.13798208	0.333	0.247	1
Eif2s1	0.005544531	0.213436973	0.653	0.558	1
Atp2a2	0.005559006	0.285400946	0.807	0.692	1
Gchfr	0.00557378	1.067559492	0.1	0.056	1
Hnrnpm	0.005587816	0.113062362	0.86	0.798	1
Cops5	0.005595858	0.254389764	0.581	0.495	1
Hnrnpab	0.005646476	0.151412835	0.888	0.846	1
Hist1h2bg	0.005669023	0.621334408	0.071	0.033	1
Brd3	0.005685409	0.160982568	0.576	0.468	1
Chchd6	0.005690031	0.170720688	0.279	0.202	1
Rpl8	0.005693923	0.11555063	0.986	0.972	1
Dok4	0.005724382	0.455425678	0.478	0.404	1
Slfn9	0.005745486	0.229369693	0.331	0.249	1
Ank2	0.005749759	0.703385821	0.214	0.148	1
Tmem255a	0.005785972	0.187820715	0.776	0.709	1
Ppp1r13b	0.005810686	-0.251635281	0.779	0.794	1
Troap	0.005821714	0.676011645	0.103	0.058	1
Trmt2a	0.005841369	0.652659843	0.167	0.108	1
Ccdc8	0.005848087	0.360539172	0.193	0.128	1
Hnrnpul1	0.00584976	0.277406386	0.621	0.525	1
Prdx6	0.005850635	0.221042554	0.624	0.54	1
A730020E08Rik	0.005876907	0.563007162	0.086	0.045	1
Ifit3b	0.00593714	-3.628664838	0	0.013	1
Blm	0.005948568	0.364933199	0.3	0.226	1
Bcor	0.005954599	0.390920896	0.383	0.295	1
Rccd1	0.006037109	0.758576221	0.14	0.087	1
Elob	0.006052989	0.124876264	0.933	0.911	1
4930579G24Rik	0.006073717	0.663637849	0.081	0.041	1
Gabpb2	0.006073822	0.285235166	0.338	0.249	1
Dock9	0.006084093	-0.214794703	0.772	0.787	1
Snx10	0.006103038	0.903023861	0.134	0.083	1
Fam136a	0.006105669	0.426886527	0.324	0.247	1
Nfx1	0.006120258	0.264787761	0.409	0.319	1
Cracr2a	0.00613209	1.961634102	0.036	0.011	1
Top1mt	0.006142146	0.980377584	0.088	0.046	1
Nsdhl	0.006147052	0.407408975	0.133	0.08	1
Plekhh2	0.006152899	0.25173422	0.09	0.046	1
Tmeff2	0.006173678	0.337076094	0.157	0.1	1
Bnip3	0.006174906	-0.65372353	0.302	0.353	1
Agtrap	0.006180081	0.672322107	0.15	0.095	1
Sart3	0.006190411	0.286754824	0.297	0.215	1
Gm17018	0.006194029	0.369609992	0.341	0.258	1
Ccnyl1	0.006216635	-0.303089147	0.476	0.529	1
Polr3k	0.006223123	0.297295625	0.398	0.306	1
Morn2	0.006234549	0.732041853	0.105	0.059	1
BC055324	0.006242219	0.509081233	0.162	0.104	1
Asb14	0.006246682	3.122879605	0.014	0	1
Gm12979	0.006246682	2.981904198	0.014	0	1
Cfap157	0.006246682	2.809954899	0.014	0	1
Gm20324	0.006246682	2.172478557	0.014	0	1
Fat3	0.006270253	0.826809484	0.088	0.046	1
Ggh	0.006314058	0.162976495	0.374	0.288	1
Pycrl	0.00634102	0.554533826	0.229	0.163	1
Aco1	0.006399499	0.233297393	0.259	0.184	1
Ncam1	0.006418672	0.428135868	0.247	0.176	1
Bves	0.006421728	0.422720299	0.138	0.085	1
Ddx1	0.006428293	0.258179073	0.543	0.443	1
Polr2k	0.006437304	0.218168716	0.616	0.538	1
Zfp13	0.006438119	0.869318879	0.057	0.024	1
Ppp1r14c	0.006468168	0.108650134	0.241	0.171	1
Anp32b	0.006480975	0.131536342	0.864	0.837	1
Gm27253	0.00648611	-2.476975514	0.007	0.028	1
Tra2b	0.006486526	0.222022811	0.766	0.698	1
C87436	0.006510984	0.612707059	0.259	0.191	1
Egfl7	0.006514713	-0.126564567	0.947	0.944	1
Lims2	0.006521769	-0.575504785	0.353	0.41	1
Frk	0.006522517	0.46370962	0.147	0.091	1
Sptbn1	0.006546471	-0.136678604	0.993	0.991	1
Cacna1e	0.006558392	2.682686234	0.022	0.004	1
Hist2h4	0.00657684	2.119060166	0.022	0.004	1
Bcl2l1	0.006607645	-0.34226784	0.34	0.397	1
Rpl31	0.006614103	0.106628261	0.953	0.939	1
Abcc3	0.006669781	1.00538686	0.022	0.004	1
Smim1	0.006694801	0.626233047	0.088	0.046	1
Trip13	0.006705218	0.297529851	0.266	0.193	1
Klf3	0.006719862	-0.22280652	0.648	0.675	1
Nfkbia	0.006722964	-0.333608583	0.662	0.685	1
Gm5617	0.006730928	0.401843245	0.224	0.158	1
Fn1	0.006774171	-0.571546955	0.638	0.66	1
Cip2a	0.00678364	0.205258986	0.243	0.171	1
Rif1	0.006791077	0.186069683	0.588	0.497	1
Ogfod2	0.006797243	0.733470425	0.078	0.039	1
Ndufs2	0.006810276	0.138076133	0.71	0.649	1
Srsf3	0.006825793	0.142472317	0.919	0.915	1
Pparg	0.006839458	-0.594518861	0.467	0.499	1
Hnrnpr	0.006855703	0.210743081	0.733	0.686	1
9630013A20Rik	0.006866419	0.559526494	0.122	0.074	1
Pmpca	0.006883924	0.44134022	0.352	0.271	1
Anapc16	0.006892532	-0.344568233	0.509	0.566	1
Hist1h2bc	0.006907206	0.346261821	0.402	0.325	1
Fibin	0.006909531	3.10977374	0.026	0.006	1
Mrpl18	0.006922455	0.239565439	0.648	0.583	1
1700001K19Rik	0.006936173	2.253766275	0.029	0.007	1
Ccnf	0.006936829	0.266529458	0.191	0.128	1
Angptl6	0.006969082	2.054034636	0.029	0.007	1
Galnt12	0.006986229	1.110974952	0.033	0.009	1
Zc3h11a-ENSMUSG00000102976	0.006987524	0.498100166	0.072	0.035	1
Trim37	0.006990961	0.223989428	0.483	0.395	1
Rnft1	0.007018021	0.221436276	0.236	0.167	1
Tbca	0.007023759	0.154722889	0.848	0.807	1
Perp	0.007066928	0.375413495	0.072	0.035	1
Ccdc180	0.007067855	1.29025536	0.045	0.017	1
Car9	0.007068654	1.350863821	0.029	0.007	1
Rhoq	0.007073088	0.289630722	0.347	0.262	1
Aoc3	0.007080392	-0.563911436	0.366	0.427	1
Mrpl21	0.007094901	0.119870141	0.574	0.466	1
Rapgef1	0.007100343	-0.137933711	0.767	0.777	1
Plcl2	0.007111111	0.187920077	0.355	0.267	1
Rhod	0.007157853	1.229297937	0.053	0.022	1
Ccdc138	0.007164194	0.580052355	0.181	0.122	1
Zfp799	0.007172287	0.210078024	0.143	0.089	1
Arid4b	0.007197708	-0.238908656	0.721	0.755	1
Adipor2	0.007219118	-0.463441365	0.467	0.495	1
Bloc1s1	0.00722948	0.175855821	0.388	0.297	1
4932422M17Rik	0.007233878	1.468823094	0.026	0.006	1
Sox4	0.007280934	0.187202887	0.659	0.575	1
Mlxip	0.007338271	-0.674457894	0.25	0.31	1
Sf3b5	0.007351273	0.185557538	0.717	0.662	1
Fbln1	0.007377697	0.564841064	0.176	0.117	1
Rpl23a	0.007392206	0.103189298	0.983	0.972	1
Cmtm4	0.007427928	0.315355943	0.278	0.202	1
Ppm1g	0.007428274	0.241436549	0.522	0.443	1
Cyyr1	0.007435645	-0.208088115	0.893	0.896	1
Rab27a	0.007442544	0.565173295	0.107	0.061	1
Grb14	0.0074551	0.841536762	0.11	0.065	1
Pfkl	0.007466337	-0.479155514	0.441	0.479	1
Rad18	0.007480344	0.215133425	0.336	0.254	1
Traf4	0.007486957	0.131356048	0.4	0.304	1
Dhx36	0.007489756	0.120963681	0.686	0.592	1
Topors	0.007508114	0.241433647	0.433	0.345	1
Ndufs6	0.00751025	0.167640824	0.771	0.699	1
Usp20	0.007597818	0.388524105	0.078	0.039	1
Pde8a	0.007620624	-0.215035341	0.697	0.735	1
Tie1	0.007621189	-0.258959705	0.738	0.759	1
Dek	0.007624305	0.184188604	0.791	0.748	1
Zfp619	0.007634145	1.039875619	0.064	0.03	1
Kif14	0.007671683	0.449868389	0.148	0.093	1
Cdk12	0.007683946	-0.334590904	0.567	0.609	1
Dnajb4	0.007688069	0.3809432	0.281	0.21	1
Ctnna3	0.007693556	1.56743727	0.198	0.141	1
Smpdl3a	0.007704225	-0.72124752	0.238	0.297	1
Arhgef10l	0.007713281	0.301344958	0.059	0.026	1
Isg20l2	0.007732809	0.413787019	0.257	0.187	1
Dus1l	0.007742159	0.38671922	0.202	0.137	1
Zmat2	0.007777784	0.184847848	0.626	0.536	1
Polr3gl	0.007782977	0.727011683	0.202	0.141	1
Fstl1	0.007799216	-0.278241094	0.847	0.874	1
Haus3	0.007868516	0.174931333	0.278	0.202	1
Dpy30	0.007879352	0.194729694	0.586	0.492	1
Gm10184	0.007906997	1.238888984	0.05	0.02	1
Eif4e	0.007953788	0.267599806	0.584	0.512	1
Gtse1	0.007962002	0.279411574	0.072	0.035	1
Mrps24	0.007989691	0.13769343	0.729	0.642	1
Dnmt1	0.007989858	0.156309188	0.528	0.44	1
Mrpl51	0.007997346	0.208572219	0.672	0.583	1
Coq5	0.008011465	0.435636239	0.238	0.174	1
Fam81a	0.008020657	1.045789858	0.055	0.024	1
Fra10ac1	0.008060078	0.144819058	0.305	0.228	1
Siah1b	0.00807799	0.770354786	0.102	0.058	1
Mcts2	0.008081386	0.703979045	0.205	0.145	1
Dnajc19	0.00808175	0.16400319	0.576	0.486	1
Ascc2	0.008083056	0.224244189	0.245	0.174	1
A930006K02Rik	0.0081101	0.354165894	0.107	0.061	1
Plce1	0.008127439	0.619851937	0.074	0.037	1
Prr11	0.008141605	0.604391553	0.178	0.119	1
9530034E10Rik	0.008152465	-2.323470164	0.003	0.02	1
mt-Co2	0.008168531	0.204717011	1	0.993	1
Ppp2r1a	0.00817399	0.209546481	0.59	0.536	1
Cep78	0.008181931	0.678877244	0.167	0.111	1
Pbk	0.008187093	0.182594624	0.272	0.195	1
Alg6	0.008194686	0.30593334	0.203	0.141	1
Slc4a4	0.008217076	0.371586632	0.079	0.041	1
Rpl34	0.008226066	0.106317886	0.971	0.972	1
Cep89	0.008255145	0.582633574	0.198	0.137	1
1110006O24Rik	0.008271729	0.620787654	0.041	0.015	1
Scaf8	0.008315637	-0.436126477	0.567	0.599	1
Glul	0.00831887	-0.658625262	0.376	0.429	1
Smarcc1	0.008318955	0.18739337	0.666	0.592	1
1110019D14Rik	0.008323365	0.394660642	0.064	0.03	1
Pdlim2	0.008337968	0.118781286	0.197	0.132	1
Klf8	0.008344556	0.365257655	0.102	0.058	1
Ptgis	0.008349575	0.552435504	0.05	0.02	1
Zfp280c	0.008356864	0.173392257	0.383	0.297	1
Ufc1	0.008408925	0.228198613	0.64	0.577	1
F2rl3	0.008448687	1.117118582	0.06	0.028	1
Trim68	0.008470746	0.915365549	0.055	0.024	1
Ccne2	0.008489617	0.633759175	0.219	0.158	1
Terf2	0.008492994	0.159271475	0.35	0.265	1
Chmp6	0.008498897	0.259286751	0.322	0.243	1
Flrt3	0.008521172	0.426534906	0.05	0.02	1
Mrps18c	0.008552804	0.159623571	0.572	0.475	1
Cct7	0.008554515	0.150262512	0.731	0.657	1
Adam9	0.008561002	0.298951881	0.293	0.219	1
2610203C22Rik	0.008569731	0.205739977	0.457	0.365	1
Chchd1	0.008615201	0.231520225	0.681	0.623	1
Ss18l2	0.008624738	0.223012107	0.316	0.234	1
Arpin	0.008654487	0.375144514	0.184	0.124	1
Hist1h2br	0.008696341	1.174300156	0.06	0.028	1
Atp1b1	0.00871158	0.18199209	0.162	0.106	1
Naa80	0.00873156	1.067478107	0.095	0.054	1
Bmf	0.008741425	0.827644185	0.112	0.067	1
Epas1	0.008742469	-0.288358732	0.762	0.763	1
Dsp	0.008748838	0.447549824	0.15	0.096	1
Papss1	0.008754478	0.29976324	0.464	0.38	1
Zfand4	0.008767334	0.246124417	0.131	0.08	1
Ldb3	0.008783613	0.111975608	0.183	0.121	1
D5Ertd615e	0.008890946	0.32797938	0.414	0.334	1
Rab23	0.008896706	0.498239914	0.164	0.108	1
Nkap	0.008905519	0.218818418	0.483	0.384	1
Polr3c	0.008934477	0.208097606	0.231	0.161	1
Rdh14	0.008944704	0.204676808	0.202	0.139	1
Ndufa9	0.008967114	0.273722307	0.564	0.477	1
Gm44899	0.008979838	0.554203291	0.093	0.052	1
Tubb6	0.009016097	0.184266026	0.386	0.301	1
Usp28	0.009035509	0.134428111	0.214	0.147	1
Hist1h2bh	0.00904205	0.597366278	0.071	0.035	1
Morc4	0.00904279	0.153020527	0.212	0.148	1
Pfdn1	0.009053298	0.142790655	0.721	0.653	1
Srsf1	0.009075405	0.205167052	0.672	0.592	1
Ndufa12	0.009076509	0.109996564	0.762	0.662	1
Ubl5	0.009081851	0.149894028	0.838	0.805	1
Upp1	0.009108117	-0.540949737	0.274	0.328	1
Abca9	0.009160608	2.239088469	0.017	0.002	1
Cox5a	0.009184096	0.146151362	0.957	0.939	1
Camk1	0.009188905	0.253569651	0.466	0.382	1
Gm16230	0.00921872	2.243429621	0.017	0.002	1
Cuta	0.009225337	0.259769047	0.54	0.449	1
Gm19265	0.009247899	2.111188586	0.017	0.002	1
Sema5a	0.009266808	1.530670389	0.062	0.03	1
Cpsf3	0.009268173	0.476922415	0.293	0.219	1
Nav2	0.009301915	0.311304173	0.321	0.245	1
Cdan1	0.009304806	0.305861481	0.129	0.08	1
Tcaf2	0.009306528	0.548807921	0.091	0.05	1
Trim25	0.009307397	-0.402298083	0.533	0.56	1
Nt5dc2	0.009324848	0.295618586	0.403	0.321	1
P4ha3	0.009338587	0.917060208	0.038	0.013	1
Plpp3	0.009348892	-0.198480781	0.703	0.729	1
Fam129a	0.00935296	0.560989058	0.116	0.069	1
Saal1	0.009358984	0.372306374	0.191	0.13	1
Mpp7	0.009372066	0.583868048	0.378	0.299	1
Scai	0.009376614	0.308385543	0.378	0.297	1
Pkdcc	0.009468553	-0.973787046	0.062	0.104	1
Fignl1	0.009492662	0.392233671	0.226	0.161	1
Ticrr	0.009493303	0.450534222	0.152	0.098	1
Foxj3	0.009530057	0.261642575	0.393	0.302	1
Rrp15	0.009541324	0.102044964	0.362	0.276	1
Nosip	0.009588943	0.289584316	0.24	0.173	1
Poc1a	0.009611323	0.501447072	0.119	0.072	1
Ncs1	0.00962005	0.479359753	0.055	0.024	1
Fhl2	0.009628234	0.381357578	0.445	0.364	1
Pkia	0.009631838	0.36213087	0.355	0.282	1
Vegfa	0.009679797	-0.741883053	0.236	0.295	1
Gm28376	0.009680361	1.218775523	0.052	0.022	1
Hbb-y	0.009688238	-1.962650279	0.095	0.145	1
Adgre5	0.009700485	-0.414336565	0.566	0.592	1
Mylip	0.00970748	-0.272509518	0.372	0.436	1
Smad7	0.009753142	-0.32021296	0.643	0.649	1
Thoc3	0.009780149	0.248840747	0.381	0.301	1
Hist1h4a	0.009809731	0.697928252	0.066	0.032	1
Add2	0.009812026	0.529310401	0.124	0.076	1
Habp4	0.009817099	0.375981924	0.19	0.13	1
Fbln2	0.009826871	-0.806543765	0.422	0.466	1
Mgst3	0.009842556	0.209164021	0.469	0.367	1
Efl1	0.009862386	0.188268467	0.257	0.186	1
Gemin2	0.009865149	0.377209379	0.229	0.165	1
Psmg1	0.009868921	0.208148333	0.36	0.276	1
Gmppb	0.009948382	0.189610675	0.181	0.121	1
Fgf1	0.009994475	1.205216119	0.057	0.026	1
Tnfsf10	0.010005103	-1.137509943	0.071	0.113	1
Mccc1	0.010006757	0.342136736	0.153	0.102	1
Rrm1	0.010015888	0.215205141	0.51	0.434	1
Eif3c	0.010071974	0.1272032	0.847	0.792	1
Lztr1	0.010086155	0.318697301	0.255	0.187	1
Tsen15	0.010109124	0.222249605	0.347	0.265	1
Fzd6	0.010111226	-0.462967653	0.391	0.434	1
Mcat	0.010111936	0.6197573	0.133	0.083	1
Gm42941	0.01012307	1.372540787	0.062	0.03	1
Fkbp1a	0.010147734	0.111925783	0.947	0.955	1
Vps4a	0.010165064	0.114076143	0.459	0.365	1
Pkd2l2	0.010174663	1.144066175	0.078	0.041	1
Eid1	0.010180647	0.178454259	0.786	0.722	1
Mrto4	0.010180934	0.131597134	0.414	0.325	1
Gucd1	0.010227299	1.031039255	0.14	0.091	1
Rpl5	0.010274294	0.106846961	0.976	0.972	1
Ptp4a3	0.01032071	0.165809816	0.626	0.531	1
Ppp1r14a	0.010324316	0.512504331	0.129	0.082	1
Dock10	0.01032944	0.986358389	0.079	0.043	1
Synpo2	0.010366267	1.686749086	0.048	0.02	1
Nckap5	0.010371318	-0.585136955	0.267	0.195	1
Osbpl1a	0.010408532	0.405413504	0.303	0.234	1
Tgfb2	0.010419661	0.284952092	0.184	0.126	1
C1qtnf7	0.010423761	0.908563847	0.062	0.03	1
Pole4	0.010447232	0.185446817	0.36	0.273	1
Cdk10	0.010461745	0.666693819	0.109	0.065	1
Cenpn	0.010482161	0.395705326	0.179	0.121	1
Rad23a	0.010492342	0.423958794	0.41	0.338	1
Cisd1	0.010519276	0.191803467	0.553	0.456	1
Riox2	0.01054187	0.662777408	0.191	0.134	1
Gng3	0.010546493	0.845941048	0.057	0.026	1
Dpp8	0.01056439	0.238145253	0.538	0.436	1
Gbp8	0.010565484	-0.660973308	0.133	0.186	1
Gm50399	0.01056699	3.689451551	0.012	0	1
Cacnb1	0.01056699	3.431659441	0.012	0	1
Dok6	0.01056699	2.457191974	0.012	0	1
Nat8f1	0.01056699	2.443821157	0.012	0	1
BC067074	0.01056699	2.347636494	0.012	0	1
Olfml1	0.01056699	2.336944901	0.012	0	1
Nlgn3	0.01056699	2.323684616	0.012	0	1
Rorb	0.01056699	2.241778893	0.012	0	1
Vamp7	0.010583235	0.319752727	0.384	0.306	1
Cbwd1	0.010584485	0.258973284	0.307	0.232	1
6030445D17Rik	0.010606524	2.190585993	0.021	0.004	1
Espl1	0.010615084	0.270229726	0.124	0.076	1
Cfap46	0.010627527	0.876082242	0.057	0.026	1
Kcnn2	0.01065349	2.469654526	0.04	0.015	1
Hist1h4d	0.010663436	0.396511142	0.388	0.327	1
Zfp955b	0.010684608	0.283429454	0.212	0.148	1
1700056E22Rik	0.010698196	1.173041902	0.031	0.009	1
Eef1akmt2	0.010700207	0.133725	0.231	0.163	1
Tmem147	0.010714684	0.143212446	0.483	0.386	1
Uhrf1bp1l	0.010728184	0.3183298	0.39	0.315	1
Ppid	0.010730973	0.185867405	0.557	0.475	1
Fam83d	0.01074331	0.332916337	0.166	0.109	1
Rttn	0.010750876	0.201813457	0.24	0.169	1
Serinc3	0.010800657	-0.261016254	0.679	0.705	1
Gm10125	0.01081753	0.974139361	0.133	0.085	1
Psmg2	0.010846074	0.117832458	0.376	0.288	1
Hist1h2ag	0.010846133	0.496923987	0.126	0.078	1
Stpg4	0.010848106	3.229217297	0.024	0.006	1
Mettl16	0.010893959	0.18960586	0.378	0.289	1
Gm11175	0.010899573	-3.541075828	0	0.011	1
Krt15	0.010899573	-2.272863885	0	0.011	1
Syk	0.010919404	0.588161956	0.141	0.093	1
Gm20416	0.010920101	1.710731077	0.053	0.024	1
Fam57a	0.010961082	0.216242034	0.248	0.18	1
Sox9	0.01100793	0.689981111	0.043	0.017	1
Adam15	0.011018339	-0.235081357	0.624	0.638	1
Gar1	0.01102242	0.360337602	0.521	0.445	1
Parp10	0.011066104	-0.549996837	0.079	0.124	1
Katna1	0.011077144	0.401024744	0.314	0.239	1
Rnf182	0.01108472	0.571539912	0.021	0.004	1
2810402E24Rik	0.011104909	0.457957208	0.148	0.096	1
Kars	0.011121069	0.171738753	0.302	0.224	1
Gm5820	0.011122829	1.529189492	0.024	0.006	1
Yars	0.011176004	0.571837268	0.262	0.197	1
Gm45902	0.011176383	0.2346781	0.057	0.026	1
Phb2	0.011184539	0.145465393	0.697	0.618	1
Fig4	0.011202605	0.2142511	0.202	0.143	1
Zfp697	0.011229006	-0.836248605	0.155	0.21	1
Tfam	0.011235347	0.375554562	0.31	0.239	1
Cnnm4	0.01123617	0.408358982	0.095	0.054	1
Msl3	0.011242046	0.291432397	0.388	0.312	1
Brpf3	0.011249776	0.565991487	0.136	0.087	1
Spon2	0.011270182	1.522676023	0.028	0.007	1
Gucy1a2	0.011285553	0.278399201	0.043	0.017	1
Gm13919	0.011303576	1.046914672	0.086	0.048	1
Chac2	0.011326927	0.250138754	0.141	0.089	1
Bola3	0.011379402	0.152098228	0.522	0.443	1
Nrk	0.011388888	0.198629184	0.267	0.197	1
Atp6v1g2	0.011438952	1.267245992	0.069	0.035	1
Pold2	0.011449996	0.144303483	0.245	0.174	1
Ube2l6	0.011452408	-0.363963633	0.172	0.228	1
Usb1	0.011471682	0.569654439	0.122	0.076	1
Mybbp1a	0.01148278	0.272386119	0.434	0.349	1
Ldha	0.01149613	-0.164635048	0.905	0.905	1
Patj	0.011498708	1.189435623	0.04	0.015	1
Ncbp3	0.011505893	0.272885076	0.434	0.356	1
Gm14296	0.011527538	0.831660508	0.114	0.071	1
Cfap298	0.011577387	0.333881349	0.312	0.243	1
Tmem108	0.0115873	0.901450068	0.086	0.048	1
Ddx55	0.011634808	0.286550853	0.171	0.115	1
Hist1h4i	0.011656753	0.220156433	0.276	0.202	1
Adgrg1	0.011660318	-0.634259782	0.153	0.206	1
Gm16023	0.011718665	1.141328411	0.053	0.024	1
Wnt4	0.011719945	0.408529835	0.024	0.006	1
Traip	0.011724263	0.731417109	0.097	0.056	1
Gtf3a	0.011748347	0.405785268	0.333	0.263	1
Mtbp	0.0117758	0.107855208	0.267	0.195	1
Tardbp	0.011834452	0.27806215	0.7	0.614	1
Car8	0.011842155	0.200284697	0.586	0.51	1
Gm42984	0.011847436	0.847541739	0.053	0.024	1
Mrpl16	0.011874094	0.304075326	0.312	0.234	1
Stn1	0.011876633	0.136258283	0.233	0.165	1
Dynlt1a	0.011883162	0.10172736	0.25	0.182	1
Tmem120b	0.011888279	-0.838577247	0.238	0.288	1
Ror1	0.011895902	1.055858402	0.095	0.056	1
Yeats4	0.011896658	0.22614329	0.498	0.425	1
Rad51c	0.011898797	0.953510709	0.086	0.048	1
Ndufb4	0.011916061	0.103205396	0.81	0.731	1
Tpmt	0.011971623	0.377415367	0.095	0.054	1
L3hypdh	0.01198548	0.279862217	0.102	0.059	1
Ube2a	0.01198619	0.27142034	0.572	0.506	1
Pcnx	0.011994045	-0.293986168	0.647	0.672	1
Nudt9	0.012026612	0.245189174	0.329	0.26	1
Hmgn3	0.012033449	0.287394975	0.467	0.38	1
Ociad2	0.012042821	1.423397227	0.04	0.015	1
Nup205	0.012060527	0.155256977	0.34	0.26	1
Cyp26b1	0.012069261	-1.658103478	0.014	0.037	1
Nim1k	0.01209377	0.822089018	0.069	0.035	1
Uqcrc1	0.012104053	0.15611036	0.674	0.579	1
Shroom2	0.012115108	-0.332301011	0.667	0.69	1
Zcchc17	0.012165361	0.275399591	0.562	0.495	1
Fbxo28	0.01217204	-0.355870682	0.267	0.327	1
Zrsr1	0.012240224	1.067205736	0.095	0.056	1
Shcbp1	0.012259737	0.394439873	0.255	0.189	1
Myh7	0.012279361	0.924836443	0.631	0.558	1
Rangap1	0.012300764	0.234097335	0.402	0.315	1
Pag1	0.012306427	0.531925079	0.09	0.05	1
Aspn	0.012343688	0.88626165	0.102	0.061	1
Cdca7l	0.012347719	0.611064472	0.117	0.072	1
Farp2	0.012379455	0.566325165	0.153	0.102	1
Slc37a3	0.012381981	0.194617027	0.236	0.171	1
Dnajc24	0.012405578	0.194992908	0.355	0.275	1
Poc5	0.012447114	0.3990827	0.166	0.111	1
Mpc2	0.012460256	0.182931303	0.683	0.622	1
Taok1	0.012470372	-0.182563183	0.738	0.761	1
Ufsp2	0.012496652	0.29649298	0.336	0.254	1
Ccdc32	0.012501484	0.218103152	0.269	0.199	1
Capn6	0.012510293	0.520364433	0.053	0.024	1
Exosc4	0.01253025	0.331634754	0.379	0.299	1
Raet1e	0.012549967	0.773603938	0.074	0.039	1
Rpain	0.01260705	0.312512481	0.283	0.212	1
Slc45a4	0.012625116	-0.634258648	0.107	0.156	1
B4galt6	0.01263214	0.454883256	0.19	0.132	1
Cox14	0.01264147	0.177773151	0.666	0.586	1
Gnaq	0.012647991	-0.216263084	0.803	0.814	1
Tapbp	0.012650777	-0.812532035	0.214	0.263	1
Snap91	0.012655569	1.268326023	0.084	0.048	1
Snapc2	0.012696737	0.484109096	0.124	0.078	1
Adam19	0.01271402	0.184374904	0.638	0.547	1
Orc5	0.012772736	0.488361726	0.278	0.212	1
Plin2	0.012776299	0.242933358	0.314	0.234	1
Nup37	0.012817735	0.421847991	0.238	0.174	1
AW554918	0.012844218	0.28019901	0.619	0.534	1
Wdr37	0.012860609	-0.402416029	0.514	0.538	1
Slc1a2	0.012873394	1.021655269	0.05	0.022	1
Pola1	0.012901841	0.205382189	0.428	0.347	1
Gbp9	0.012926167	-0.48099779	0.241	0.301	1
Ift81	0.012928595	0.566267999	0.155	0.102	1
Insig2	0.012929919	0.156363909	0.341	0.267	1
Adi1	0.012939887	0.616373905	0.086	0.048	1
Eldr	0.012957104	0.383086219	0.093	0.054	1
Sgip1	0.013011958	0.548868508	0.064	0.032	1
Dusp27	0.013015608	0.591822775	0.045	0.019	1
Spata7	0.01310822	0.269420653	0.134	0.085	1
3110001I22Rik	0.013138	1.468980792	0.036	0.013	1
Tsc22d1	0.013143559	-0.250203814	0.786	0.8	1
2700081O15Rik	0.013174565	-0.722300015	0.25	0.304	1
Nup54	0.013186472	0.153561921	0.383	0.304	1
Dennd2a	0.013226386	0.327087845	0.367	0.289	1
Usp22	0.013287144	0.318293743	0.395	0.317	1
Hist1h2be	0.013297766	0.16589546	0.209	0.147	1
Coa6	0.013397538	0.162630055	0.31	0.239	1
Vwf	0.013408477	-0.769201866	0.191	0.245	1
Phyh	0.013411315	0.668252668	0.157	0.106	1
Rnf24	0.013434789	0.494468008	0.224	0.161	1
Calm3	0.013443684	0.123344751	0.772	0.722	1
Grk6	0.013462354	0.304733677	0.291	0.221	1
Bola2	0.013462948	0.178125989	0.638	0.562	1
Parvb	0.013501063	-0.374038484	0.467	0.512	1
Helz2	0.013505916	-0.498312869	0.147	0.199	1
Inppl1	0.013514466	0.22265319	0.267	0.199	1
Crebrf	0.013518582	-0.494833933	0.378	0.421	1
Omd	0.013530636	1.427272261	0.055	0.026	1
Plaat3	0.0135532	0.143510268	0.224	0.158	1
Itgb4	0.013563375	-1.663695117	0.019	0.045	1
Nans	0.013566781	0.162143327	0.388	0.301	1
Arhgef40	0.013575611	0.586230442	0.172	0.119	1
Dlk1	0.013579262	1.66463445	0.06	0.03	1
Map2k2	0.013717196	0.262163663	0.626	0.557	1
Depp1	0.013759018	-0.383031711	0.472	0.519	1
Ptdss1	0.013782774	0.243240783	0.297	0.228	1
Rpp38	0.01378982	0.53134799	0.079	0.043	1
Gpx4	0.013799803	-0.159613079	0.878	0.878	1
Tmem181a	0.013802593	0.269431136	0.241	0.176	1
Ints1	0.01381931	0.346103132	0.141	0.091	1
Ercc6l	0.013824302	0.65562262	0.131	0.085	1
B9d1	0.013829816	0.247604517	0.141	0.093	1
Nat9	0.013840899	0.39379386	0.188	0.132	1
Cav2	0.013841035	-0.287230161	0.728	0.753	1
Ftsj3	0.013849072	0.474989129	0.238	0.176	1
Rsl1d1	0.013881989	0.174488596	0.566	0.475	1
Tyw3	0.0138857	0.55499543	0.081	0.045	1
Me2	0.013885865	0.332540041	0.364	0.288	1
Rcbtb2	0.013904097	0.166846844	0.397	0.306	1
Klhdc4	0.013915254	0.337914567	0.195	0.137	1
Pbx3	0.013984379	0.110611346	0.612	0.512	1
Med27	0.014047584	0.157916365	0.317	0.245	1
Gm27151	0.014056772	1.971238288	0.033	0.011	1
Clcf1	0.014070529	-3.141705268	0.002	0.015	1
Akt2	0.014079232	0.353566478	0.186	0.13	1
C2cd3	0.014080587	0.200519712	0.307	0.234	1
Topbp1	0.014105889	0.143935486	0.569	0.492	1
Metap1d	0.014193575	0.378315978	0.248	0.184	1
Ctdspl	0.014195787	0.137057492	0.279	0.204	1
Dnaaf5	0.01423273	0.512903852	0.1	0.059	1
Limk2	0.014303048	0.220871826	0.353	0.276	1
Cbx1	0.014329632	0.157643362	0.8	0.766	1
Aunip	0.014357014	0.385883382	0.098	0.058	1
Ptn	0.014384951	1.433115462	0.167	0.119	1
B3galt1	0.014397551	0.942605405	0.176	0.126	1
Pip5k1b	0.014404033	0.196880303	0.166	0.113	1
Wdr5	0.014418824	0.190202163	0.238	0.173	1
B3glct	0.014424378	0.202323398	0.245	0.176	1
2010320M18Rik	0.014449442	0.448940588	0.122	0.078	1
Pkp2	0.014478907	0.838572281	0.097	0.058	1
Alg10b	0.014481511	0.22781324	0.243	0.178	1
Rbm43	0.014500602	0.34008471	0.193	0.135	1
Cers6	0.014503688	0.1758075	0.336	0.256	1
Fam98b	0.01450416	0.11433051	0.348	0.269	1
Slc39a1	0.014516553	-0.586018858	0.247	0.301	1
Mms22l	0.01451807	0.295048787	0.364	0.291	1
Ak2	0.014535235	0.234391425	0.557	0.475	1
Mrps18b	0.014565593	0.397249303	0.247	0.182	1
Lbr	0.014565984	0.110221923	0.55	0.464	1
Eef1g	0.014573803	0.129969003	0.881	0.857	1
Gabarap	0.014579777	-0.158637281	0.838	0.833	1
Prr5	0.01459189	0.285837824	0.193	0.134	1
Adgrl2	0.01459208	0.154480356	0.893	0.835	1
Gphn	0.014606895	-0.194236049	0.85	0.848	1
Ap1s3	0.014624709	2.405444383	0.029	0.009	1
Matn2	0.014639504	1.477484386	0.041	0.017	1
Gstp1	0.014691565	0.201971662	0.179	0.121	1
Chpf	0.014720759	0.318187451	0.033	0.011	1
Ten1	0.014736606	0.178540345	0.376	0.291	1
Egfem1	0.014771711	0.787982687	0.147	0.098	1
Fbxo45	0.014778174	0.337525491	0.31	0.245	1
1700012D14Rik	0.014785298	0.370083975	0.1	0.059	1
Pin4	0.014796278	0.241177148	0.464	0.38	1
Mdm2	0.014804947	0.186818392	0.39	0.319	1
Irf2	0.014825636	-0.202104533	0.71	0.709	1
Dtnb	0.014931944	0.20248052	0.219	0.154	1
Sc5d	0.014936855	0.486058549	0.14	0.093	1
Faap100	0.014941097	0.332197174	0.147	0.096	1
Lig1	0.014947591	0.226374438	0.436	0.356	1
Ndufs1	0.014984998	0.231215821	0.46	0.377	1
Wdr77	0.015001626	0.286927116	0.229	0.169	1
Rem1	0.015001922	0.941121332	0.041	0.017	1
Dnajc2	0.015004588	0.160503508	0.61	0.521	1
Nexmif	0.01507366	0.483033361	0.302	0.236	1
Atxn7l1	0.015075953	0.41807105	0.379	0.308	1
1700028E10Rik	0.015104187	2.340549512	0.016	0.002	1
Grik2	0.015106582	0.12506245	0.169	0.115	1
Anxa11os	0.015246759	2.217961046	0.016	0.002	1
Asf1b	0.015259429	0.143534456	0.236	0.169	1
Swsap1	0.015265609	1.163871512	0.041	0.017	1
Ogfr	0.015277206	-0.463762175	0.312	0.362	1
Mettl21c	0.015294546	2.623195802	0.016	0.002	1
Gm11210	0.015294546	2.278892768	0.016	0.002	1
Col6a6	0.015325051	2.406243917	0.029	0.009	1
Map3k4	0.015330623	0.298471188	0.452	0.371	1
Smoc2	0.015342464	2.233135755	0.016	0.002	1
Mpp6	0.01535168	0.249606213	0.428	0.345	1
Klf11	0.015385855	0.260497737	0.159	0.106	1
Gm19531	0.015390515	3.031412667	0.016	0.002	1
Wdr95	0.015390515	2.789480036	0.016	0.002	1
1700010I14Rik	0.015390515	1.691511999	0.016	0.002	1
Ptpn18	0.015419551	0.274328079	0.548	0.486	1
Zfp185	0.015442939	0.675259287	0.033	0.011	1
Fdps	0.015480033	0.352013214	0.343	0.28	1
Strn	0.015480628	0.196988351	0.491	0.399	1
Dnlz	0.015516507	0.220979991	0.414	0.328	1
Mcm7	0.015524524	0.246658692	0.355	0.288	1
Rchy1	0.015537734	0.170655182	0.374	0.301	1
Cep41	0.01568011	0.500958535	0.102	0.061	1
Dcaf5	0.015717518	0.244460911	0.438	0.347	1
Ndufaf5	0.015718258	0.170829673	0.16	0.108	1
Phtf2	0.015722862	0.660706009	0.269	0.208	1
Ublcp1	0.015776123	0.233945785	0.241	0.178	1
Wdr6	0.015781409	0.40844052	0.184	0.13	1
Traf3ip2	0.01579499	0.532095969	0.147	0.098	1
Thap2	0.015816743	0.308084307	0.293	0.223	1
Ctsl	0.015857818	-0.251930062	0.731	0.753	1
Slc35c1	0.015860127	1.184679198	0.041	0.017	1
Trim16	0.015923331	0.346967367	0.207	0.15	1
Mpi	0.015944305	0.77049047	0.119	0.076	1
Med11	0.015946854	0.347592208	0.172	0.117	1
Arl16	0.015966708	0.444982069	0.178	0.126	1
Snta1	0.01596859	1.082251865	0.078	0.043	1
Gm6249	0.015986913	0.785771789	0.072	0.039	1
Dnaja3	0.016056644	0.33722939	0.233	0.169	1
Stard9	0.016069247	-0.3188849	0.49	0.536	1
AU021092	0.016097378	-0.502962228	0.119	0.169	1
Bud23	0.016106561	0.339609334	0.336	0.267	1
Slco2a1	0.016249904	-0.49240179	0.379	0.419	1
Bicral	0.016260498	0.297250954	0.278	0.208	1
Fat4	0.016263218	-0.479383506	0.481	0.512	1
Bahcc1	0.016317455	0.240802826	0.274	0.206	1
Klf2	0.016338612	-0.33060208	0.709	0.725	1
Myl3	0.016342551	0.179906506	0.953	0.946	1
Trim28	0.016390968	0.17154325	0.471	0.39	1
Cwc27	0.016454565	0.21376063	0.519	0.432	1
Zfp180	0.016459501	0.250391097	0.191	0.134	1
Romo1	0.016505866	0.145310731	0.76	0.699	1
5430427M07Rik	0.016648811	0.952658253	0.057	0.028	1
Fam45a	0.01665627	0.448031386	0.264	0.202	1
Rcn2	0.016677472	0.150542923	0.631	0.532	1
Cd44	0.016687486	0.178956681	0.345	0.269	1
Bloc1s2	0.016689141	0.427696679	0.36	0.291	1
Wdr62	0.01669533	0.650213915	0.09	0.052	1
Zc3h8	0.016716966	0.390813196	0.147	0.098	1
Cd9	0.016731081	-0.213688337	0.831	0.816	1
Ndn	0.016739918	0.147335493	0.297	0.224	1
1700120C14Rik	0.016811867	1.495227888	0.038	0.015	1
Clybl	0.016812406	0.575288983	0.174	0.122	1
Nsd2	0.01681852	0.118289018	0.636	0.557	1
Strn3	0.01684749	-0.177268369	0.869	0.863	1
Ift20	0.016881859	0.145134958	0.591	0.514	1
Rxrb	0.016915049	0.196905734	0.238	0.173	1
Nr4a3	0.017004651	0.683634813	0.078	0.043	1
Gypc	0.017004976	0.212433414	0.314	0.241	1
Rpgrip1l	0.017037467	0.296872953	0.184	0.128	1
Dact1	0.017039616	1.683527189	0.026	0.007	1
Hdac11	0.017085586	1.836134944	0.019	0.004	1
Gpr89	0.017097835	0.119536877	0.197	0.139	1
Ap3d1	0.017152579	0.211661935	0.384	0.314	1
Vegfb	0.017172352	0.229385042	0.288	0.215	1
Psmd14	0.017184022	0.119514769	0.648	0.571	1
Gm10131	0.017186077	0.807284348	0.084	0.048	1
Map2k3	0.01718636	0.140007857	0.424	0.334	1
Yme1l1	0.01720316	0.219745395	0.602	0.518	1
Gpn2	0.017220858	0.197204305	0.138	0.089	1
Ddx28	0.017224931	0.62809955	0.072	0.039	1
Mcm3ap	0.017231539	0.285760702	0.241	0.18	1
Nit2	0.017264191	0.315817351	0.288	0.221	1
Tpbg	0.017271757	2.541234854	0.019	0.004	1
Nupr1l	0.017317228	2.547686224	0.022	0.006	1
Eml4	0.017342173	0.189255808	0.747	0.686	1
Tst	0.017362339	0.652078666	0.052	0.024	1
Mettl21a	0.017364806	0.747123447	0.079	0.045	1
Emp2	0.017388331	0.251027277	0.103	0.063	1
Srrm2	0.017395489	-0.138277651	0.914	0.917	1
Adprhl1	0.017444448	0.498084508	0.152	0.104	1
Myh10	0.017446877	0.233271514	0.79	0.735	1
Nup43	0.017457419	0.561452905	0.188	0.135	1
Tead3	0.017459705	1.30411116	0.019	0.004	1
Slc5a6	0.017465836	1.35264308	0.026	0.007	1
Cab39l	0.017470956	0.329246874	0.414	0.338	1
Alyref	0.017478771	0.194251872	0.691	0.612	1
Ftcd	0.017506971	2.144306825	0.019	0.004	1
Ttl	0.017508366	0.426369902	0.234	0.176	1
Gnasas1	0.017547092	0.445966175	0.157	0.108	1
Ppwd1	0.017559861	0.165876349	0.305	0.234	1
Zgrf1	0.017574634	0.41568043	0.198	0.141	1
Ciao2a	0.017593192	0.184743639	0.469	0.391	1
Amt	0.017601841	1.03224004	0.019	0.004	1
Hcfc1	0.01762692	0.207658887	0.486	0.41	1
Negr1	0.017646432	0.798694882	0.088	0.052	1
Gm37529	0.017649444	1.515082703	0.019	0.004	1
Msn	0.017682939	-0.114288978	0.94	0.944	1
Il16	0.017693329	0.42233234	0.102	0.061	1
Ptk7	0.017725904	0.183519347	0.247	0.182	1
Seh1l	0.017728402	0.260909184	0.343	0.269	1
Cyp39a1	0.017747973	0.575778953	0.114	0.072	1
Lnpk	0.01777875	0.266204025	0.321	0.247	1
Lrrk1	0.017783136	0.132638129	0.295	0.226	1
Mcm2	0.017806298	0.320456462	0.283	0.215	1
Trp53	0.017806945	0.172149866	0.714	0.627	1
Cdh4	0.017814711	0.895535904	0.14	0.095	1
Gm48250	0.017828219	1.594492761	0.043	0.019	1
Ska3	0.017863853	0.528340218	0.128	0.083	1
Cox6b2	0.017884241	0.96849001	0.057	0.028	1
Odf2l	0.017889763	0.287762913	0.266	0.204	1
Tomm5	0.017922543	0.202919752	0.683	0.609	1
10-Sep	0.017951885	0.109276286	0.526	0.44	1
Cstf1	0.017982633	0.365091445	0.172	0.119	1
Dtx1	0.017987201	2.94607977	0.01	0	1
Pla2g4b	0.017987201	2.91799548	0.01	0	1
Prg4	0.017987201	2.907025786	0.01	0	1
Pitpnm2os2	0.017987201	2.741356707	0.01	0	1
Irx2	0.017987201	2.594369435	0.01	0	1
Nrcam	0.017987201	2.586148381	0.01	0	1
Saxo2	0.017987201	2.528786508	0.01	0	1
F5	0.017987201	2.50825408	0.01	0	1
Creb3l4	0.017987201	2.504319491	0.01	0	1
Dlk2	0.017987201	2.485710821	0.01	0	1
Zfp973	0.017987201	2.43409287	0.01	0	1
Scara5	0.017987201	2.384831094	0.01	0	1
Aldh1a2	0.017987201	2.381931596	0.01	0	1
Nyap1	0.017987201	2.282788069	0.01	0	1
Gm36862	0.017987201	2.236369126	0.01	0	1
Olfr66	0.017987201	2.074810619	0.01	0	1
Gm38560	0.017987201	1.980104922	0.01	0	1
Inip	0.01799619	0.212682094	0.243	0.18	1
Camkk2	0.018011711	0.181331677	0.259	0.191	1
Nup88	0.01803594	0.287951444	0.381	0.31	1
Cttn	0.018070052	-0.424451735	0.495	0.519	1
Gata4	0.018073371	1.037194859	0.128	0.085	1
Zfp954	0.018114953	0.804848693	0.057	0.028	1
Zbtb16	0.018135197	-0.947961772	0.084	0.126	1
Abcb1b	0.01815724	0.382696739	0.233	0.174	1
G730003C15Rik	0.018225911	0.95839529	0.022	0.006	1
Ciao1	0.018228296	0.353209755	0.279	0.215	1
Magi2	0.018248592	1.401194667	0.069	0.037	1
Smc1a	0.018260393	0.11293206	0.845	0.794	1
1700028K03Rik	0.018270204	1.441914383	0.022	0.006	1
Tmem267	0.018270204	1.341447254	0.022	0.006	1
Psme2	0.018280306	-0.303400694	0.574	0.597	1
Akt1s1	0.018317473	0.195690823	0.397	0.312	1
Suv39h2	0.018362563	0.668707511	0.119	0.076	1
Dnal4	0.018372101	0.146027428	0.191	0.134	1
Xndc1	0.018414291	0.166349617	0.259	0.193	1
Ranbp6	0.018443262	1.005539394	0.102	0.063	1
Ndrg2	0.018451765	0.132092429	0.136	0.089	1
Mrps28	0.018481963	0.142426334	0.609	0.508	1
Eef1akmt1	0.018534753	0.139573556	0.321	0.249	1
Psmb10	0.018556921	-0.647819656	0.236	0.293	1
Stk10	0.018589773	-0.482986604	0.359	0.406	1
Nol9	0.018620338	0.387256697	0.169	0.119	1
AI413582	0.018630176	0.656833968	0.119	0.076	1
Hist1h2ah	0.01869028	1.670467587	0.034	0.013	1
Peg3	0.018778692	-0.525938436	0.578	0.601	1
0610010K14Rik	0.018780901	0.155124142	0.657	0.583	1
Ccdc125	0.018812926	0.10457455	0.205	0.148	1
Smdt1	0.018815018	0.138035215	0.862	0.814	1
Dhfr	0.018830811	0.373889469	0.248	0.189	1
Crnde	0.018840328	0.506080024	0.074	0.041	1
Creb5	0.018840928	0.238484959	0.688	0.618	1
Cbx2	0.018851232	0.334317263	0.093	0.056	1
Scfd2	0.018886887	0.184759071	0.326	0.25	1
Tmem185b	0.018918838	0.533656472	0.138	0.093	1
Hdac2	0.018937931	0.203784753	0.657	0.564	1
Stat5a	0.018940413	0.95377639	0.052	0.024	1
Zfp639	0.018969259	0.152500133	0.338	0.267	1
Ebf2	0.018972053	1.541204494	0.034	0.013	1
Slc24a3	0.019004654	0.842882811	0.088	0.052	1
Poldip2	0.019047548	0.219436047	0.291	0.228	1
Zdhhc4	0.01905636	-0.728899822	0.153	0.202	1
Ttc1	0.019059572	0.222820229	0.336	0.262	1
Plpbp	0.019089237	0.52795286	0.272	0.212	1
Nt5c3b	0.019133589	0.242232206	0.388	0.317	1
Ctsb	0.019158129	-0.267114283	0.605	0.633	1
Plac1	0.019221328	0.218434352	0.183	0.128	1
Gm47207	0.019223252	1.483255565	0.048	0.022	1
Ubxn1	0.019223705	0.13527239	0.762	0.681	1
Efna5	0.019224697	-0.127169373	0.152	0.102	1
Tmem170	0.019248687	0.554512258	0.103	0.063	1
Tgfb3	0.019299346	0.941268936	0.043	0.019	1
Lsm2	0.01935549	0.120593887	0.693	0.618	1
Ephx2	0.019365554	1.36611679	0.034	0.013	1
Zcrb1	0.019398934	0.189263723	0.748	0.673	1
Cda	0.019428097	0.119001314	0.521	0.445	1
Gli3	0.019440827	0.31838777	0.407	0.338	1
Uevld	0.019454549	0.375141531	0.229	0.169	1
Rbp7	0.019465994	-0.490897804	0.51	0.54	1
Dhcr24	0.019538854	0.579619772	0.133	0.089	1
Cdca7	0.019539433	0.198306959	0.271	0.202	1
Atp5g3	0.019544634	0.151980911	0.919	0.905	1
Zfp942	0.019575411	0.182804383	0.248	0.184	1
Tdrkh	0.019575717	1.24003646	0.053	0.026	1
Spns1	0.019596725	0.20839969	0.216	0.156	1
Bcas3os1	0.019648446	-2.387230575	0.01	0.03	1
Txnrd1	0.019650229	0.189077154	0.631	0.558	1
Samd4	0.019657237	0.221758918	0.522	0.436	1
Gbp6	0.019667792	-1.771614494	0.019	0.043	1
Vps28	0.019671653	-0.326219584	0.553	0.579	1
Plcb1	0.019673539	-0.315056196	0.774	0.779	1
Notch2	0.019721217	1.450840316	0.079	0.046	1
Clcc1	0.019723024	0.117264322	0.267	0.202	1
Cd274	0.019729452	-0.678925218	0.014	0.035	1
Cycs	0.01975251	0.116407028	0.845	0.809	1
Pcnx3	0.019767671	0.292908767	0.21	0.156	1
Mcm8	0.019808706	0.369550531	0.074	0.041	1
Irak1bp1	0.019857036	0.636941828	0.074	0.041	1
Fmo1	0.019892681	-0.826564891	0.2	0.247	1
Mtln	0.020009844	0.14167091	0.416	0.34	1
Gadd45g	0.02001967	-0.56119176	0.383	0.41	1
Cd5	0.020024856	0.87274206	0.034	0.013	1
6030443J06Rik	0.020038168	0.921678935	0.048	0.022	1
Zbtb20	0.020070184	-0.147221033	0.869	0.852	1
Zfp930	0.020086805	0.566610831	0.095	0.058	1
Slc25a4	0.020088781	0.10491411	0.978	0.965	1
Cxcl12	0.0200991	-0.761353806	0.245	0.299	1
Ace	0.020128761	-1.127796568	0.083	0.122	1
Nsmce3	0.020163006	0.278218278	0.362	0.291	1
Zc3hav1	0.020193699	-0.345009754	0.469	0.499	1
Pphln1	0.020247813	0.249164372	0.381	0.302	1
Bag3	0.020295763	0.193623443	0.369	0.304	1
Adamts9	0.02030035	-0.19030973	0.847	0.863	1
Trmu	0.020303992	0.262884849	0.128	0.083	1
Prorsd1	0.020367338	0.595187611	0.138	0.093	1
Oxnad1	0.020372594	0.420348143	0.109	0.069	1
Hspb2	0.020454528	0.103646475	0.11	0.069	1
Kctd9	0.020462973	0.195906438	0.226	0.165	1
Snrpa	0.020479061	0.149683671	0.593	0.503	1
Lpar1	0.020540458	1.656385393	0.04	0.017	1
Galnt17	0.020585423	0.583329208	0.095	0.058	1
Cdkl3	0.020621495	0.760103968	0.114	0.072	1
Ddx20	0.02064091	0.338924622	0.155	0.108	1
Krr1	0.020645626	0.478113948	0.255	0.197	1
Gins2	0.020661238	0.279061183	0.271	0.206	1
Mospd1	0.020699628	0.208238704	0.381	0.308	1
Atp5f1	0.020736732	0.188633941	0.914	0.876	1
Plk1	0.020752048	0.265819539	0.207	0.15	1
Rnf126	0.020783067	0.118416626	0.314	0.239	1
Osbpl3	0.020813269	0.39408383	0.178	0.126	1
Msl3l2	0.020823547	0.930155168	0.097	0.059	1
Rhbdd1	0.020835156	0.646121818	0.157	0.111	1
Ddx54	0.020851632	0.114872755	0.484	0.395	1
Nap1l4	0.020924616	0.124632079	0.729	0.649	1
Kti12	0.020997665	0.166638799	0.295	0.228	1
St8sia1	0.021021972	-1.157561966	0.01	0.03	1
Eya3	0.02103146	0.245789947	0.383	0.306	1
Gtdc1	0.021150068	0.108414896	0.534	0.44	1
Gemin7	0.02118993	0.18691075	0.578	0.506	1
Aph1b	0.021200676	-1.137227532	0.024	0.05	1
Kcnj15	0.021217008	0.364920866	0.069	0.037	1
AU015791	0.021281636	-1.325647603	0.062	0.098	1
Prox1	0.021282159	0.932391401	0.11	0.071	1
Gm19412	0.021330766	1.657301357	0.031	0.011	1
Vash2	0.021330783	1.216722415	0.06	0.032	1
Gm36569	0.021331038	0.731975413	0.122	0.08	1
Lpar3	0.021395159	1.42448723	0.04	0.017	1
Tmem252	0.021446091	-0.640348259	0.148	0.195	1
Gpatch1	0.021514688	0.380662139	0.198	0.145	1
Pakap-ENSMUSG00000038729	0.021534445	-0.192366086	0.817	0.807	1
Tceal5	0.02154058	1.187711271	0.04	0.017	1
Rpa1	0.021552964	0.355953592	0.314	0.247	1
Gm11131	0.021578973	-2.18111009	0.005	0.02	1
Plp1	0.021581616	1.258086469	0.031	0.011	1
Arhgef25	0.021581871	0.702017016	0.071	0.039	1
Map3k2	0.021600584	0.188029731	0.453	0.371	1
Chaf1a	0.021603234	0.234769911	0.248	0.186	1
Mtmr7	0.021623674	0.91460247	0.031	0.011	1
Pif1	0.021643526	0.699887821	0.105	0.067	1
C1qbp	0.021658731	0.166524859	0.624	0.536	1
Otud1	0.021661794	0.69191121	0.071	0.039	1
Tap1	0.021721268	-1.223137581	0.041	0.072	1
Gosr2	0.021732546	0.403574116	0.34	0.273	1
Ldah	0.021734987	0.224098658	0.266	0.199	1
Hist1h2bp	0.021792616	1.360742316	0.031	0.011	1
Tmco6	0.021797139	1.340061472	0.04	0.017	1
Slc16a6	0.021819733	0.868492095	0.09	0.054	1
Tnfrsf9	0.021839972	-1.032711727	0.052	0.085	1
Ankrd49	0.021855146	0.279534212	0.222	0.161	1
Tspan3	0.021885639	0.319177291	0.457	0.367	1
Psmd5	0.021954533	0.208678955	0.309	0.245	1
Oip5	0.02200243	0.59750673	0.112	0.072	1
Sfxn1	0.022077046	0.140985965	0.36	0.288	1
Naxe	0.022093638	0.385211534	0.447	0.369	1
Aarsd1	0.022112718	0.160471501	0.471	0.39	1
Surf1	0.022188929	0.35663196	0.238	0.18	1
Senp1	0.022228202	0.150445124	0.384	0.302	1
Aifm1	0.022289024	0.334514108	0.407	0.33	1
Gins3	0.02231024	0.252830804	0.145	0.098	1
Ccdc122	0.022349638	0.923775676	0.031	0.011	1
Gm15545	0.022380481	0.934190854	0.055	0.028	1
Ltv1	0.022400182	0.160985888	0.362	0.282	1
Trabd2b	0.022403698	0.648040263	0.091	0.056	1
Dera	0.022410757	0.238507759	0.336	0.267	1
Atp23	0.022441597	0.67651836	0.097	0.059	1
Thoc5	0.022460291	0.390605138	0.229	0.173	1
Acr	0.022470402	1.296022144	0.05	0.024	1
Usp43	0.022470956	0.260054477	0.238	0.178	1
Hba-x	0.022497814	-0.786642417	0.047	0.08	1
Gm45435	0.022552724	0.972929889	0.045	0.02	1
Nob1	0.022593543	0.533992115	0.25	0.191	1
Fiz1	0.022610406	0.531022234	0.16	0.113	1
Zfp322a	0.022624885	0.186268285	0.378	0.302	1
Tuba1c	0.022645994	0.347222943	0.262	0.202	1
Cdc26	0.022667399	0.185105266	0.621	0.538	1
Dis3	0.022668858	0.279942336	0.295	0.228	1
Slc2a3	0.022695558	1.198001379	0.055	0.028	1
Srsf4	0.022724843	0.12976003	0.602	0.521	1
Zfp41	0.022728305	0.178011572	0.147	0.098	1
Mrps31	0.022758258	0.142187253	0.353	0.278	1
Aldh6a1	0.022773545	0.227707896	0.15	0.102	1
Haus4	0.022815928	0.249585197	0.267	0.204	1
Znrd2	0.022820895	0.354394359	0.35	0.28	1
Dse	0.022832912	0.487071084	0.166	0.115	1
Mex3c	0.022910612	-0.317332736	0.371	0.423	1
Zfp458	0.022918398	0.753369467	0.055	0.028	1
Ttyh3	0.023026756	0.222879591	0.433	0.365	1
Ncoa4	0.023029805	0.295789134	0.307	0.243	1
Erlin2	0.023094773	0.335526684	0.29	0.224	1
Rab21	0.023135949	-0.284452407	0.495	0.518	1
Ubap2	0.023208388	0.224523682	0.61	0.558	1
Plpp2	0.023249081	0.385456675	0.076	0.043	1
1300002E11Rik	0.023249382	0.333124866	0.212	0.158	1
Noa1	0.023254359	0.569883077	0.153	0.108	1
Decr1	0.023265579	0.316441352	0.295	0.228	1
Arl2	0.023266003	0.248846537	0.341	0.267	1
2700049A03Rik	0.023331654	0.261495836	0.291	0.224	1
Cd38	0.023374192	-0.360144514	0.588	0.612	1
Elf1	0.023385289	-0.35836452	0.595	0.594	1
Wdr81	0.023393911	0.15667646	0.053	0.026	1
Fgfr1op	0.023449755	0.4420585	0.231	0.173	1
Asl	0.023471404	0.189386841	0.14	0.095	1
Osbpl7	0.023515072	0.29613397	0.097	0.059	1
Apoo	0.023530147	0.292326148	0.291	0.224	1
Wfdc1	0.023546203	-2.509382329	0.012	0.032	1
Fam50a	0.023546746	0.251101255	0.388	0.31	1
Nid1	0.023571547	-0.221836978	0.841	0.824	1
Gm37876	0.023576785	2.177388482	0.028	0.009	1
Lpgat1	0.023676237	0.287197884	0.386	0.315	1
Rnf144a	0.023677444	0.25797988	0.634	0.597	1
Mtx1	0.023697036	0.127578658	0.348	0.271	1
Mannr	0.023725938	-1.295435025	0.047	0.078	1
Ddx49	0.023731706	0.55657046	0.198	0.148	1
Lurap1l	0.023780399	0.405055013	0.269	0.21	1
Efnb2	0.023853523	-0.250131187	0.79	0.792	1
Grik5	0.023902255	0.262798095	0.066	0.035	1
Pcdhb4	0.023918031	1.521552461	0.028	0.009	1
Ctdsp1	0.02397359	-0.499515209	0.219	0.267	1
Col4a5	0.023995926	0.760016696	0.126	0.085	1
Tmem107	0.024065359	0.409543885	0.134	0.091	1
Ttbk2	0.024191936	0.643576204	0.134	0.091	1
Pgbd1	0.024213928	1.961517054	0.028	0.009	1
Rrp8	0.024217455	0.360155675	0.278	0.219	1
Tgfbr2	0.024226471	-0.307321028	0.757	0.757	1
Cux2	0.024263551	1.528867174	0.028	0.009	1
A430005L14Rik	0.024282044	0.135567641	0.252	0.187	1
Ptbp2	0.024339315	0.138524048	0.609	0.514	1
Nprl2	0.024355433	0.580358215	0.097	0.059	1
Fsd2	0.024360434	1.088908605	0.074	0.043	1
Acbd6	0.024383504	0.162367477	0.588	0.508	1
Hs6st3	0.024412951	1.329545704	0.028	0.009	1
Inafm2	0.024442482	-1.013719655	0.088	0.126	1
Mybl1	0.024447803	0.195280427	0.071	0.039	1
Neurl4	0.024478053	0.322998274	0.126	0.083	1
Mphosph6	0.024533292	0.157618991	0.371	0.295	1
Bhlhb9	0.024592594	0.209219872	0.259	0.2	1
Zfp9	0.024608707	0.334899806	0.167	0.117	1
Slc29a4	0.024648328	-1.767800113	0.009	0.026	1
Pip4k2c	0.024656529	0.516608988	0.128	0.085	1
Hs6st2	0.024698939	0.23702488	0.217	0.163	1
Vars	0.024699475	0.317120394	0.343	0.273	1
Larp4	0.024703989	0.234152601	0.579	0.505	1
Psmd6	0.024713805	0.134701763	0.659	0.573	1
Dus3l	0.024744115	0.38255646	0.126	0.083	1
Hist1h3f	0.02482364	0.110170544	0.143	0.096	1
Ankrd10	0.024843424	0.266496902	0.414	0.336	1
Gm36992	0.024845422	-1.349773754	0.012	0.032	1
Card10	0.024848271	-0.271077556	0.257	0.312	1
Zfp975	0.024848494	0.507017319	0.148	0.102	1
Anp32e	0.024866834	0.177134265	0.653	0.601	1
H2afv	0.024873814	0.119853895	0.791	0.766	1
Hdac6	0.02488344	0.51588952	0.107	0.069	1
Casc4	0.024974303	0.13329572	0.184	0.132	1
Hspa12b	0.025026956	-0.322263956	0.597	0.601	1
Gorasp1	0.025045452	0.682605046	0.055	0.028	1
Fen1	0.02504693	0.133762566	0.274	0.208	1
Nudcd2	0.025091565	0.189090144	0.552	0.484	1
Ocln	0.025195935	-1.263611837	0.028	0.054	1
Klhdc3	0.025233333	0.263107203	0.307	0.237	1
Prmt5	0.025248159	0.412471329	0.216	0.161	1
Pxdc1	0.025260454	-0.452974607	0.402	0.434	1
Slc16a13	0.025269099	0.750566488	0.141	0.098	1
Macrod2os1	0.025281426	2.556591972	0.014	0.002	1
Zfp618	0.025297523	0.237912288	0.317	0.252	1
Pdgfra	0.025317968	0.773056326	0.036	0.015	1
Myl2	0.025323679	0.148899579	0.957	0.918	1
Nemp1	0.025327876	0.21536815	0.298	0.232	1
Tmod1	0.025335319	0.46293622	0.134	0.091	1
F630040K05Rik	0.025436968	-2.027997762	0.002	0.013	1
Calhm5	0.025438236	1.847670274	0.014	0.002	1
Mrps9	0.025442998	0.209740363	0.472	0.397	1
Tlcd2	0.025485033	0.489191189	0.05	0.024	1
Col24a1	0.025516956	3.343372144	0.014	0.002	1
Thy1	0.025516956	2.405374211	0.014	0.002	1
Notch4	0.025530945	-0.401853149	0.431	0.466	1
Pde4d	0.025557373	-0.357020119	0.855	0.848	1
Lactb	0.025595848	0.285588853	0.267	0.204	1
Myo3b	0.025595887	2.343088952	0.014	0.002	1
Ceacam1	0.025649095	-0.472656794	0.221	0.267	1
Banf1	0.025672399	0.11228983	0.772	0.724	1
Grid2	0.025675029	2.153019733	0.014	0.002	1
Gprasp1	0.025689864	0.289372428	0.326	0.252	1
Lyrm2	0.025723516	0.33024927	0.353	0.28	1
Lhfp	0.025725507	0.301511509	0.329	0.265	1
Parp1	0.025740304	0.153536763	0.455	0.382	1
Ssc5d	0.025754382	1.922779369	0.014	0.002	1
Ints7	0.025769099	0.222981039	0.364	0.295	1
Cers4	0.025813646	0.115742146	0.334	0.262	1
Anxa5	0.025813697	-0.122644801	0.884	0.889	1
D5Ertd605e	0.025833947	1.520671423	0.014	0.002	1
Gm7008	0.025833947	1.321533533	0.014	0.002	1
Hvcn1	0.025833947	1.314007759	0.014	0.002	1
Rbm46	0.025833947	1.296081757	0.014	0.002	1
Sult5a1	0.025843448	0.820064598	0.067	0.037	1
Pelp1	0.025891289	0.115087901	0.257	0.195	1
Phyhipl	0.025913725	1.462623928	0.014	0.002	1
Rgma	0.025913725	0.971726059	0.014	0.002	1
Mrpl54	0.0259277	0.239270579	0.655	0.594	1
Gpr18	0.025957208	0.562082274	0.055	0.028	1
Rpusd1	0.025961891	1.349689499	0.041	0.019	1
Catsperg1	0.025985607	0.757703165	0.036	0.015	1
Hebp2	0.02605304	1.650380565	0.024	0.007	1
Ormdl1	0.026064525	0.275499542	0.105	0.067	1
Tbc1d2b	0.026072227	0.185125771	0.172	0.122	1
4930522L14Rik	0.026113466	0.406083989	0.11	0.071	1
Tbx18	0.026120946	-0.141554414	0.036	0.015	1
Ddost	0.026155229	0.126790787	0.612	0.529	1
Cdh13	0.026157372	-0.220340216	0.776	0.781	1
Gm31105	0.026170772	1.134564889	0.041	0.019	1
Dhx34	0.026211511	0.565501695	0.036	0.015	1
Gm10282	0.026213118	0.55550007	0.072	0.041	1
Rab39	0.026222738	0.287669004	0.06	0.032	1
Pdzd4	0.026224462	1.581909239	0.024	0.007	1
Gm17103	0.026396858	1.327208914	0.024	0.007	1
N6amt1	0.026496324	0.197730615	0.343	0.275	1
Abca4	0.026496719	0.165782073	0.066	0.035	1
Ap2a1	0.026515741	0.113699887	0.405	0.33	1
Cdh3	0.026570232	1.775016034	0.024	0.007	1
Mri1	0.026633527	0.128292805	0.259	0.195	1
Kif13a	0.026665533	0.210045687	0.659	0.596	1
Wt1	0.026689101	-0.286687434	0.572	0.607	1
Pdcl	0.026739856	0.259653584	0.305	0.239	1
Ccdc42	0.026846124	0.459993388	0.079	0.046	1
Syde2	0.026943288	1.948053286	0.033	0.013	1
Gm2237	0.026944573	1.011416211	0.047	0.022	1
Adamtsl1	0.026984829	1.543199265	0.047	0.022	1
Trub1	0.027038337	0.275258899	0.178	0.126	1
Nup107	0.027136431	0.36775108	0.257	0.199	1
Adprh	0.027155931	0.126703939	0.466	0.373	1
Inka1	0.027166911	0.283692674	0.403	0.328	1
Cchcr1	0.02720829	0.607893052	0.171	0.124	1
Mrpl17	0.027217992	0.15897495	0.683	0.605	1
Ppp6r2	0.027274475	0.248031138	0.297	0.234	1
Brca2	0.02728439	0.121093072	0.229	0.169	1
Epb41l3	0.027287211	1.175617028	0.083	0.05	1
Shmt2	0.027287441	0.343116595	0.19	0.139	1
Gnb1l	0.02737126	0.400335135	0.081	0.048	1
[truncated: 8,336 more rows]
